# Supplementary material for: Identification of environment-insensitive genes for oil content by combination of transcriptome and genome-wide association analysis in rapeseed
Source: Biotechnol Biofuels Bioprod. 2024 Feb 22;17:29. doi: 10.1186/s13068-024-02480-x (PMC10882896; doi:10.1186/s13068-024-02480-x)
Supplement: Supplementary file 7 — Additional file 7: Table S1. The detailed information of 39 stable DEGs. [file 13068_2024_2480_MOESM7_ESM.xlsx]

## Sheet: Sheet1
Table S1: The detailed information of 39 stable DEGs.
Gene.type	Gene ID	Chr.	Gene start	Gene end	UP/down(HvsL)	Best A.thaliana hit	Best A.thaliana symbol	Best A.thaliana hit annotation	FPKM (mean)
									XY774			XY015			CS136			CS115
									CS	HZ	KM	CS	HZ	KM	CS	HZ	KM	CS	HZ	KM
lipid/fatty acid metabolic	BnaA07g35160D	chrA07	23739890	23742255	up	AT1G80950	LPEAT1	very long-chain fatty acid metabolic process	0.444732	0.714126	1.08344	0.257097	2.02764	1.98293	11.403	5.99028	16.3178	10.6284	11.7466	12.7313
	BnaA08g25040D	chrA08	17338208	17343281	up	AT1G11910	APA1	lipid metabolic process	7.44757	4.87304	8.20552	9.42892	19.6484	34.8321	263.595	182.411	126.876	226.767	152.608	156.838
	BnaA09g02880D	chrA09	1459752	1463047	up	AT5G48230	EMB1276	fatty acid beta-oxidation	0.0445883	0	0.0301981	0	1.58665	1.49493	29.6053	32.0191	3.96586	17.9658	18.8271	2.64261
	BnaA09g03340D	chrA09	1711821	1713005	up	AT3G06650	ACLB-1	fatty acid biosynthetic process	0	0	0.11435	0	3.91589	2.27888	17.4919	17.0523	5.77063	14.8683	11.2094	4.10597
	BnaA09g06240D	chrA09	3079421	3082371	up	AT5G62810	PEX14	fatty acid beta-oxidation	0.0867071	0.056332	0.10472	0.112126	1.65897	4.49907	22.541	35.8384	15.9407	23.1521	25.2262	16.0035
	BnaC02g13540D	chrC02	8749987	8752498	up	AT5G54800	GPT1	lipid droplet organization	2.58129	2.15073	3.85806	2.71632	4.22993	7.53725	27.3445	30.6768	28.3703	30.5792	24.9016	24.0387
	BnaC05g46370D	chrC05	41889286	41894202	up	AT3G05420	ACBP4	lipid transport	1.64473	1.32248	1.89878	2.56507	1.90671	3.28307	18.7714	19.5979	6.15992	9.46059	6.99961	6.0769
	BnaC05g47870D	chrC05	42646519	42649345	up	AT3G03310	LCAT3	lipid metabolic process	0.266977	0.108535	0.32004	0.919468	1.49397	3.93714	33.5214	23.5724	33.3017	17.9436	21.2555	30.9135
	BnaC07g29090D	chrC07	34002376	34003728	up	AT5G25760	PEX4	fatty acid beta-oxidation	0.984071	0.830078	0.838565	1.02421	1.20973	0.0464127	15.0999	14.4713	7.92394	18.0233	9.83911	5.93103
	BnaC09g10800D	chrC09	7350857	7353206	up	AT1G62640	KASIII	fatty acid biosynthetic process	0.0159124	0.248169	0.064755	0.0873671	0.992136	0.872122	13.2665	16.5787	6.49845	8.66073	8.42857	5.12365
	BnaC09g11660D	chrC09	8170686	8173070	up	AT1G63900	DAL1	negative regulation of fatty acid beta-oxidation	0.0207697	0.223758	0.0816143	0	0.302991	0.506005	7.22972	8.23806	5.26001	10.6349	6.93855	4.69836
	BnaC09g20830D	chrC09	17961869	17963735	up	AT1G64720	CP5	lipid binding	3.6093	2.28411	4.30449	5.4235	3.25937	6.3918	21.7997	17.2533	55.0577	21.4813	17.0953	38.1014
	BnaA02g13100D	chrA02	7171517	7172567	down	AT1G67360	LDAP1	lipid droplet organization	15.3538	15.2162	29.3342	16.2756	11.2015	20.219	1.09632	0.65612	0.978357	2.77485	0.443	0.365425
	BnaA02g30470D	chrA02	22042464	22045797	down	AT5G48880	KAT5	fatty acid oxidation	80.91	40.4414	81.2014	96.7172	65.0859	54.0936	10.107	11.7576	5.04786	12.5526	10.3708	5.18496
	BnaA08g22650D	chrA08	16393345	16396031	down	AT1G18360	MAGL2	lipase activity; acylglycerol lipase activity	22.7125	18.4981	20.0387	16.5	11.8185	11.6814	3.51218	5.09154	1.32374	7.29281	1.68767	1.34351
	BnaA09g32110D	chrA09	23901345	23902085	down	AT3G51600	LTP5	lipid transport; lipid transporter activity	57.7043	120.962	96.1165	47.4845	78.8211	52.296	18.294	24.2972	10.367	23.3109	15.8817	9.69023
	BnaA10g15820D	chrA10	12145947	12147130	down	AT5G19290	MAGL16	lipase activity;acylglycerol lipase activity	15.7992	8.77939	14.5727	16.1253	13.4242	14.1527	0.782083	2.02346	1.32057	6.04787	1.85592	1.22215
	BnaA10g21780D	chrA10	14871679	14873681	down	AT5G10480	PAS2	very long-chain fatty acid biosynthetic process	24.4618	21.224	22.7264	19.0559	15.4874	10.9027	0.679656	1.77121	0.384767	0.554918	0.0830457	0.369563
	BnaC02g38800D	chrC02	41783404	41787189	down	AT5G48880	KAT5	fatty acid oxidation	48.5533	25.0397	25.9989	51.9807	35.1695	29.1999	6.49738	10.8419	1.20885	7.5646	6.78873	1.73943
	BnaC03g07750D	chrC03	3656512	3658874	down	AT5G16390	CAC1	fatty acid biosynthetic process	36.0127	15.7525	28.9181	19.0209	8.08413	19.4062	2.37942	3.40512	0.245598	4.25269	1.01148	0.74972
	BnaC03g14230D	chrC03	6846590	6847304	down	AT5G55450	LTP4.4	fatty acid binding;	6.01209	6.27882	11.0366	5.07806	5.28314	22.2656	1.78719	2.14295	0.176129	1.3648	0.036831	0.289661
	BnaC05g45860D	chrC05	41607925	41613374	down	AT3G05970	LACS6	fatty acid metabolic process;	3.94547	3.20732	4.94788	5.89289	4.49575	3.57806	0.0639806	0.0866043	0.194767	0	0	0
	BnaC06g26980D	chrC06	28473382	28478869	down	AT1G65060	4CL3	4-coumarate-CoA ligase activity;CoA-ligase activity	15.2928	10.7654	19.5348	21.1298	16.4933	13.9553	3.53676	3.16785	3.08129	0.85549	0.900986	3.8797
	BnaC08g22920D	chrC08	25397465	25398313	down	AT3G51600	LTP5	lipid transport; lipid transporter activity	48.089	85.0464	78.3775	50.0444	47.1923	48.8348	7.15203	6.27487	11.859	17.4537	7.72911	12.0771
	BnaC09g02690D	chrC09	1556516	1563749	down	AT5G49460	ACLB-2	fatty acid biosynthetic process	163.454	116.932	122.897	124.498	78.1014	80.1208	0.285193	4.36492	13.9204	63.6712	35.4252	10.3353
Transcription factor	BnaA03g02680D	chrA03	1258771	1260601	up	AT5G09330	NAC082	regulation of transcription, DNA-binding transcription factor activity	0.799192	0.525755	0.602326	0.798555	0.573541	1.04709	10.1005	11.2173	3.32704	6.93581	5.64281	1.99363
	BnaA05g02350D	chrA05	1297137	1299705	up	AT2G41710	SMOS1	regulation of transcription, DNA-binding transcription factor activity	5.3965	5.58837	5.31969	5.2342	4.87206	5.06577	19.0324	23.1551	10.8359	13.6976	13.9253	14.7561
	BnaA07g33810D	chrA07	23112388	23115566	up	AT1G77950	AGL67	DNA-binding transcription factor activity; RNA polymerase II transcription regulatory region sequence-specific DNA binding; cytosol; DNA-binding transcription factor activity	0.747569	2.53092	2.38971	3.22193	5.11379	2.41367	30.0606	14.8379	64.0984	24.3289	79.2884	61.2487
	BnaA09g00980D	chrA09	561571	563839	up	AT4G02640	BZIP10	DNA-binding transcription factor activity; regulation of transcription; positive regulation of seed maturation	0.060592	0.0217642	0.120354	0.0654507	0.963226	3.21392	8.83843	14.8643	9.38981	21.668	15.3486	8.97442
	BnaA09g05840D	chrA09	2850292	2854914	up	AT5G62000	ARF2	regulation of transcription; plant ovule development; fruit dehiscence; positive regulation of flower development	0	0.00996667	0.0182176	0	0.69942	2.1862	6.73059	9.44935	8.20762	7.55711	9.61848	7.1477
	BnaA09g52630D	chrA09	531419	533307	up	AT5G66730	IDD1	regulation of seed germination; seed maturation; regulation of transcription	0	0.0194147	0	0	0.657711	1.19157	4.42769	8.62509	13.8755	5.5244	10.2719	16.9255
	BnaC01g33010D	chrC01	32311830	32313895	up	AT3G19860	bHLH121	DNA-binding transcription factor activity	0.0214498	0	0.0214205	0.0239116	0.66103	0.851319	8.8457	9.65077	4.86575	5.69971	6.39809	4.84523
	BnaC04g52380D	chrC04	370401	373632	up	AT2G47210	SWC4	negative regulation of transcription by RNA polymerase II; transcription corepressor activity	0.575026	0.295908	0.639566	0.204536	0.313529	0.8433	5.38774	5.88967	3.50273	5.49142	4.52254	3.60969
	BnaA01g28710D	chrA01	19953976	19955860	down	AT3G15510	NAC2	transcription regulatory region sequence-specific DNA binding; regulation of transcription,regulation of embryonic development	26.2087	22.6416	48.2027	32.6176	38.4201	42.9076	3.08331	3.1185	3.8995	1.99381	0.983375	7.02797
	BnaA04g01810D	chrA04	1161261	1165954	down	AT3G58780	SHP1	positive regulation of transcription by RNA polymerase II; fruit dehiscence; plant ovule development	10.7764	9.25362	9.50879	13.1887	14.8044	7.26133	1.32126	0.13363	1.98378	0.323227	0.640155	1.78407
	BnaA06g05440D	chrA06	3091505	3093118	down	AT1G09540	MYB61	seed coat development; regulation of stomatal movement; transcription regulatory region sequence-specific DNA binding	17.1076	11.5451	22.6964	19.1068	17.0625	20.8932	1.169	1.61414	2.14227	1.72891	0.695887	0.608261
	BnaA06g37380D	chrA06	24374789	24376162	down	AT4G38620	MYB4	negative regulation of transcription	7.04338	8.64596	7.43001	9.35726	15.9753	5.86258	0.658172	0.661887	0.544625	0.625763	0.129079	0.26651
	BnaC03g61760D	chrC03	50983453	50988199	down	AT4G36870	BLH2	regulation of transcription	7.7237	7.50301	18.6984	9.72507	9.6291	8.00513	1.63476	1.69666	0.837394	2.46398	0.519224	1.1163
	BnaC04g47990D	chrC04	46839885	46843023	down	AT2G41900	OXS2	regulation of transcription	13.3234	8.85177	24.9945	11.4998	8.95127	11.1388	3.14163	4.3943	2.12683	2.80858	1.68105	1.40595
