# Supplementary material for: Identification of environment-insensitive genes for oil content by combination of transcriptome and genome-wide association analysis in rapeseed
Source: Biotechnol Biofuels Bioprod. 2024 Feb 22;17:29. doi: 10.1186/s13068-024-02480-x (PMC10882896; doi:10.1186/s13068-024-02480-x)
Supplement: Supplementary file 8 — Additional file 8: Table S2. The information of chromosome positions of 50 stable DEGS, GWAS of oil content and previous reported QTL intervals. [file 13068_2024_2480_MOESM8_ESM.xlsx]

## Sheet: Sheet1
Additional file 8: Table S2. The information of chromosome positions of 50 stable DEGS, GWAS of oil content and previous reported QTL intervals.
overlapping interval name	39 stable DEGS							Previous reported interval			GWAS
	Gene ID	symbol	Chr.	start	end	Best A.thaliana hit	Related metabolism	QTL or Association region/Flanking markers name	Physical regions(Mb)	Reference	Significant SNP	Haplotype region(bp)	-LOG(p-value)	Environment
-	BnaA01g28710D	BnNAC2-A01	chrA01	19953976	19955860	AT3G15510	Transcription factor	qOC.A1-1; qOC-A1-SO	19.9-23.25; 15.9-20.04	Luo et al.2017; Raboanatahiry et al.2017
QTL-A02.1	BnaA02g13100D	BnLDAP1-A02	chrA02	7171517	7172567	AT1G67360	lipid/fatty acid metabolic	qOC-A2-3-KN; cqOC-A2-2	6.48-7.64; 6.48-7.64	Raboanatahiry et al.2017; chao et al.2017	chrA02:7502903	7074120-7639913	4.2703	Field_2013
											chrA02:7504542		4.25467	Field_2013
QTL-A02.2	BnaA02g30470D	BnKAT5-A02	chrA02	22042464	22045797	AT5G48880	lipid/fatty acid metabolic	qOC-A2-DY	22-23	Raboanatahiry et al.2017	chrA02:23441619	22013199 - 23542393	4.08592	Field_2013
QTL-A03	BnaA03g02680D	BnNAC082-A03	chrA03	1258771	1260601	AT5G09330	Transcription factor	qOC.A3-1	0.85-4.26; 0.88-3.13	Luo et al.2017; Fu et al. 2017	chrA03:858270	858270 - 4259901	4.16306	Field_2014
QTL-A04	BnaA04g01810D	BnSHP1-A04	chrA04	1161261	1165954	AT3G58780	Transcription factor	PUT137b~SWUC48f	1.11-7.17	Fu et al. 2017	chrA04:1634309	1036338-2028343	4.5397	blup
											chrA04:1634317		5.16748	blup
QTL-A05	BnaA05g02350D	BnSMOS1-A05	chrA05	1297137	1299705	AT2G41710	Transcription factor	qOC-A5-DY;qOC-A5-DY; es.A5-4	0.93-3.32; 0.93-3.32; 0.7-1.33	Delourme et al. 2006; Raboanatahiry et al.2017;Luo et al.2017;	chrA05:777667	777661-1346186	6.06922	Field_2013
QTL-A06	BnaA06g05440D	BnMYB61-A06	chrA06	3091505	3093118	AT1G09540	Transcription factor	OF11-A06-1	2.84-3.58	Sun et al.2016	chrA06:3122208	2847280-3181818	5.04407	blup
-	BnaA06g37380D	BnMYB4-A06	chrA06	24374789	24376162	AT4G38620	Transcription factor
QTL-A07	BnaA07g33810D	BnAGL67-A07	chrA07	23112388	23115566	AT1G77950	Transcription factor	qOIL.A7-1; qOC-A7-2-TN	21.04-23.84; 23.34-23.81	Shi et al.2011; Raboanatahiry et al.2017	chrA07:21873815	21870912-23988865	4.16306	Field_2014
	BnaA07g35160D	BnLPEAT1-A07	chrA07	23739890	23742255	AT1G80950	lipid/fatty acid metabolic	2204#;qOC-A7-2-TN	23.7-23.76; 23.34-23.81	Cui et al.2021;Jiang et al. 2014
QTL-A08	BnaA08g22650D	BnMAGL2-A08	chrA08	16393345	16396031	AT1G18360	lipid/fatty acid metabolic	qOIL.A8-1	16.3-17.9	Shi et al.2011	chrA08:16702512	16454214-17628998	4.16306	Field_2014
	BnaA08g25040D	BnAPA1-A08	chrA08	17338208	17343281	AT1G11910	lipid/fatty acid metabolic				chrA08:16745042		4.16306	Field_2014
											chrA08:17329476		4.61226	GH-2012
QTL-A09.1	BnaA09g52630D	BnIDD1-A09	chrA09	531419	533307	AT5G66730	Transcription factor	qOC78; 2462$	0.029-1.743; 1.39-1.50	Luo et al.2017; Cui et al.2021	chrA09:1139862	142667-1638715	4.01547	Field_2014
	BnaA09g00980D	BnBZIP10-A09	chrA09	561571	563839	AT4G02640	Transcription factor				chrA09:573415		4.21611	blup
	BnaA09g02880D	BnEMB1276-A09	chrA09	1459752	1463047	AT5G48230	lipid/fatty acid metabolic				chrA09:573427		4.82492	GH-2012
	BnaA09g03340D	BnACLB-1-A09	chrA09	1711821	1713005	AT3G06650	lipid/fatty acid metabolic
QTL-A09.2	BnaA09g05840D	BnARF2-A09	chrA09	2850292	2854914	AT5G62000	Transcription factor	Bn-A09-p1670665 ̴ Bn-A09-p4163474	2.26-3.84	Qu et al. 2017	chrA09:2420977	2353835-2922369	4.01335	Field_2014
	BnaA09g06240D	BnPEX14-A09	chrA09	3079421	3082371	AT5G62810	lipid/fatty acid metabolic
QTL-A09.3	BnaA09g32110D	BnLTP5-A09	chrA09	23901345	23902085	AT3G51600	lipid/fatty acid metabolic	2726$	23.6-23.91	Cui et al.2021	chrA09:23771643	23213296-23995762	4.24872	Field_2014
QTL-A10.1	BnaA10g15820D	BnMAGL16-A10	chrA10	12145947	12147130	AT5G19290	lipid/fatty acid metabolic	qOC-A10-3-KN	9.00-14.08	Wang et al. 2013	chrA10:11615110	11505183-12150710	4.00769	Field_2014
QTL-A10.2	BnaA10g21780D	BnPAS2-A10	chrA10	14871679	14873681	AT5G10480	lipid/fatty acid metabolic	qOC-A10-1-KN; A10; cqOC-A10-1; 3010#	13.91-15.49; 14.35-16.06; 13.91-15.49; 14.85-14.89	Raboanatahiry et al.2017; fu et al.2016; chao et al.2017; Cui et al.2021	chrA10:14876895	14388914-15045397	4.70661	GH-2012
QTL-C01	BnaC01g33010D	BnbHLH121-C01	chrC01	32311830	32313895	AT3G19860	Transcription factor	es.C1-7	31.27-33.35	Luo et al.2017	chrC01:32883978	32783978-33241977	4.02021	blup
-	BnaC02g13540D	BnGPT1-C02	chrC02	8749987	8752498	AT5G54800	lipid/fatty acid metabolic	qOC.C2-1	6.86-8.9	Luo et al.2017
-	BnaC02g38800D	BnKAT5-C02	chrC02	41783404	41787189	AT5G48880	lipid/fatty acid metabolic	OF10-C02-1; qOC-C2-2-TN; cqOC-C2-3	41.62-41.93; 39.91-41.95; 40.35-43.54	Sun et al.2016; Jiang et al. 2014; chao et al.2017
QTL-C03.1	BnaC03g07750D	BnCAC1-C03	chrC03	3656512	3658874	AT5G16390	lipid/fatty acid metabolic	qOC-C3-SO	1.78-5.03	Teh et al. 2016	chrC03:4418787	3580710-4627701	4.0755	GH-2012
QTL-C03.2	BnaC03g14230D	BnLTP4.4-C03	chrC03	6846590	6847304	AT5G55450	lipid/fatty acid metabolic	qOC.C3-1	5.96-6.85	Luo et al.2017	chrC03:6885049	6880668-6946281	4.25644	GH-2012
QTL-C03.2	BnaC03g61760D	BnBLH2-C03	chrC03	50983453	50988199	AT4G36870	Transcription factor	qOC-C3-1-TN	50.72-53.75	Raboanatahiry et al.2017	chrC03:52068435	50723869-53747661	4.60829	Field_2014
											chrC03:53068242		4.60829	Field_2014
											chrC03:52068444		4.60829	Field_2014
											chrC03:52801518		4.30685	blup
											chrC03:52801500		4.30685	blup
											chrC03:53229666		4.2476	Field_2014
											chrC03:53042384		4.24412	Field_2014
											chrC03:53085586		4.16306	Field_2014
											chrC03:52801500		4.03792	Field_2014
											chrC03:52801518		4.03792	Field_2014
QTL-C04	BnaC04g52380D	BnSWC4-C04	chrC04	370401	373632	AT2G47210	Transcription factor	qOC.C4-1	0.082-0.82	Luo et al.2017	chrC04:529108	354721-673206	6.04167	Field_2013
-	BnaC04g47990D	BnOXS2-C04	chrC04	46839885	46843023	AT2G41900	Transcription factor	qOC.C4-6	46.73-47.31	Luo et al.2017
QTL-C05	BnaC05g45860D	BnLACS6-C05	chrC05	41607925	41613374	AT3G05970	lipid/fatty acid metabolic	qOC-C5-7-KN;cqOC-C5-8	40.35-42.76; 40.35-42.76	Wang et al. 2013; chao et al.2017	chrC05:42664092	41242900-42812067	4.42437	GH-2012
	BnaC05g46370D	BnACBP4-C05	chrC05	41889286	41894202	AT3G05420	lipid/fatty acid metabolic
	BnaC05g47870D	BnLCAT3-C05	chrC05	42646519	42649345	AT3G03310	lipid/fatty acid metabolic
-	BnaC06g26980D	Bn4CL3-C06	chrC06	28473382	28478869	AT1G65060	lipid/fatty acid metabolic	qOC-C6-10-KN; cqOC-C6-3	21.8-34.28; 21.8-34.28	Wang et al. 2013; chao et al.2017
-	BnaC07g29090D	BnPEX4-C07	chrC07	34002376	34003728	AT5G25760	lipid/fatty acid metabolic				chrC07:34060707	34002799-34078206	4.06088	GH-2012
-	BnaC08g22920D	BnLTP5-C08	chrC08	25397465	25398313	AT3G51600	lipid/fatty acid metabolic	cqOC-C8	21.86 - 34.28	chao et al.2017
QTL-C09.1	BnaC09g02690D	BnACLB-2-C09	chrC09	1556516	1563749	AT5G49460	lipid/fatty acid metabolic	qOC-C9-1-KN	0.17-2.64	Wang et al. 2013	chrC09:1860319	1515877-1925070	4.04272	Field_2014
QTL-C09.2	BnaC09g10800D	BnKASIII-C09	chrC09	7350857	7353206	AT1G62640	lipid/fatty acid metabolic	uuqC9-4; 7408$	6.63-8.64; 7.32-7.58	chen et al.2018; Cui et al.2021	chrC09:7422595	6631263-7574558	4.58939	Field_2013
QTL-C09.3	BnaC09g11660D	BnDAL1-C09	chrC09	8170686	8173070	AT1G63900	lipid/fatty acid metabolic	qC9-3	8.17-11.11	Wang et al.2015	chrC09:10050054	9187592-11026935	4.01241	Field_2013
QTL-C09.4	BnaC09g20830D	BnCP5-C09	chrC09	17961869	17963735	AT1G64720	lipid/fatty acid metabolic	cqOC-C9; qC9-4	13.55-17.39; 15.83-20.13	Gu et al.2017; Wang et al.2015	chrC09:16409808	13968317-17291384	4.2624	Field_2013
Chao H, Wang H, Wang X, et al. Genetic dissection of seed oil and protein content and identification of networks associated with oil content in Brassica napus. Sci Rep. 2017;7:46295.
Chen F, Zhang W, Yu K, et al. Unconditional and conditional QTL analyses of seed fatty acid composition in Brassica napus L. BMC Plant Biol. 2018;18(1):49.
Cui Y, Zeng X, Xiong Q, et al. Combining quantitative trait locus and co-expression analysis allowed identification of new candidates for oil accumulation in rapeseed. J Exp Bot. 2021;72(5):1649-1660.
Delourme R, Falentin C, Huteau V, Clouet V, Horvais R, Gandon B. et al. Genetic control of oil content in oilseed rape (Brassica napus L.). Theoret. Appl. Genet. 2006;113:1331–1345.
Fu Y, Zhang DQ. Gleeson M, Zhang Y, Lin B, Hua S, et al. Analysis of QTL for seed oil content in Brassica napus by association mapping and QTL mapping. Euphytica. 2017;17:123.
Fu, Y., Zhang, D., Gleeson, M. et al. Analysis of QTL for seed oil content in Brassica napus by association mapping and QTL mapping.Euphytica 2017;213, 17.
Gu J, Chao H, Wang H, et al. Identification of the Relationship between Oil Body Morphology and Oil Content by Microstructure Comparison Combining with QTL Analysis in Brassica napus. Front Plant Sci. 2017;7:1989.
Jiang C, Shi J, Li R, Long Y, Wang H, Li D, et al. Quantitative trait loci that control the oil content variation of rapeseed (Brassica napus L.). Theoret. Appl. Genet. 2014;127,957–968.
Luo Z, Wang M, Long Y, et al. Incorporating pleiotropic quantitative trait loci in dissection of complex traits: seed yield in rapeseed as an example. Theor Appl Genet. 2017;130(8):1569-1585.
Qu C, Jia L, Fu F, Zhao H, Lu K, Wei L, et al. Genome-wide association mapping and Identification of candidate genes for fatty acid composition in Brassica napus L. using SNP markers. BMC Genomics. 2017;18:232.
Raboanatahiry N, Chao H, Guo L, et al. Synteny analysis of genes and distribution of loci controlling oil content and fatty acid profile based on QTL alignment map in Brassica napus. BMC Genomics. 2017;18(1):776.
Shi J, Li R, Zou J, Long Y, Meng J. A dynamic and complex network regulates the heterosis of yield-correlated traits in rapeseed (Brassica napus L.). PLoS One. 2011;6(7):e21645.
Sun F, Liu J, Hua W, Sun X, Wang X, Wang H. Identification of stable QTLs for seed oil content by combined linkage and association mapping in Brassica napus. Plant Sci. 2016;252:388-399.
Teh Lishia and Christian Möllers. Genetic variation and inheritance of phytosterol and oil content in a doubled haploid population derived from the winter oilseed rape Sansibar× Oase cross. Theoretical and Applied Genetics. 2016;129: 181-199.
Wang X, Long Y, Yin Y, et al. New insights into the genetic networks affecting seed fatty acid concentrations in Brassica napus. BMC Plant Biol. 2015;15:91.
Wang X, Wang H, Long Y, Li D, Yin Y, Tian J, et al. Identification of QTLs associated with oil content in a high-oil Brassica napus cultivar and construction of a high-density consensus map for QTLs comparison in B. napus. PLoS One. 2013;8:e80569.
