# Supplementary material for: Identification of environment-insensitive genes for oil content by combination of transcriptome and genome-wide association analysis in rapeseed
Source: Biotechnol Biofuels Bioprod. 2024 Feb 22;17:29. doi: 10.1186/s13068-024-02480-x (PMC10882896; doi:10.1186/s13068-024-02480-x)
Supplement: Supplementary file 9 — Additional file 9: Table S3. Haplotype analysis of candidate genes region in 50 resequenced accessions. [file 13068_2024_2480_MOESM9_ESM.xlsx]

## Sheet: Sheet1
Table S3: Haplotype analysis of candidate genes region in 50 resequenced accessions.
Chr.	Haploytpe diversity group		No.of accessions	oil content(%)
				GH-2012	Field-2013	Field-2014
A06	BnMYB61-A06-Hap1	AA	5/50	45.42±2.39▲	40.79±2.68▲	39.88±1.65▲
	BnMYB61-A06-Hap2	TT	36/50	41.89±2.89**	37.94±2.71*	36.87±1.91**
A08	BnAPA1-A08-Hap1	AA	5/50	44.94±2.21▲	41.38±2.45▲	39.67±2.0▲
	BnAPA1-A08-Hap3	CT	39/50	42.44±3.34*	38.36±3.17*	37.32±2.05*
A10	BnPAS2-A10-Hap1	CC	11/50	45.74±2.46▲	40.58±3.42▲	39.4±2.80▲
	BnPAS2-A10-Hap2	CT	28/50	42.38±2.75	38.77±2.70	37.4±1.88
	BnPAS2-A10-Hap3	TT	4/50	40.24±3.11	36.98±2.90	35.89±1.65
	BnPAS2-A10-Hap4	TC	3/50	39.89±1.16**	35.38±1.17*	35.82±0.91*
A09	BnBZIP10-A09-Hap1	CTCAGAC	6/50	46.50±1.72▲	41.33±1.80▲	39.56±2.52▲
	BnBZIP10-A09-Hap2	CTCACTG	33/50	42.14±2.98	38.25±3.01	37.30±1.89
	BnBZIP10-A09-Hap3	GCTGCTG	4/50	40.12±1.83***	37.14±2.5*	34.86±1.30**
C05	BnLCAT3-C05-Hap1	GA	6/50	45.35±3.46▲	41.11±1.61▲	39.4±1.53▲
	BnLCAT3-C05-Hap2	TT	24/50	42.94±2.91*	38.71±3.28*	37.52±2.40*
C09	BnKASIII-C09-Hap1	CGACACTTGCAG	9/50	46.08±1.75▲	40.99±2.61▲	39.30±1.92▲
	BnKASIII-C09-Hap2	CGTTTTAAAGGT	4/50	44.30±3.85	40.08±1.83	38.78±0.81
	BnKASIII-C09-Hap3	TAACACTTGCAG	27/50	42.01±2.94***	38.35±3.25**	37.25±2.42*
Symbols show significant differences compared with ▲: *p ≤0.05,**p ≤0.01,***p ≤0.001
