# Supplementary material for: Identification of environment-insensitive genes for oil content by combination of transcriptome and genome-wide association analysis in rapeseed
Source: Biotechnol Biofuels Bioprod. 2024 Feb 22;17:29. doi: 10.1186/s13068-024-02480-x (PMC10882896; doi:10.1186/s13068-024-02480-x)
Supplement: Supplementary file 10 — Additional file 10: Table S4. Gene information in the co-expression network. [file 13068_2024_2480_MOESM10_ESM.xlsx]

## Sheet: Sheet2
Additional file 10: Table S4. Gene information in the co-expression network.
Gene.type	Gene ID	Best A.thaliana hit	Best A.thaliana symbol	Best A.thaliana hit annotation	UP/down(HOC vs LOC）	FPKM
						CS												HZ												KM
						XY774			XY015			CS136			CS115			XY774			XY015			CS136			CS115			XY774			XY015			CS136			CS115
						rep1	rep2	rep3	rep1	rep2	rep3	rep1	rep2	rep3	rep1	rep2	rep3	rep1	rep2	rep3	rep1	rep2	rep3	rep1	rep2	rep3	rep1	rep2	rep3	rep1	rep2	rep3	rep1	rep2	rep3	rep1	rep2	rep3	rep1	rep2	rep3
Lipid/fatty acid metabolic process	BnaA02g30470D	AT5G48880	KAT5	fatty acid beta-oxidation	down	77.8244	80.647	84.2586	96.8106	87.4453	105.896	9.07535	10.2236	11.0221	13.6504	11.4264	12.581	41.0617	38.5277	41.7349	61.1544	65.2484	68.855	11.4879	12.5387	11.2462	9.2158	9.23839	12.6582	78.4828	86.0124	79.1089	54.9059	52.7639	54.6111	5.37231	3.99476	5.77652	5.1902	4.55503	5.80964
	BnaA05g33500D	AT3G02610	AAD2	fatty acid metabolic process	-	121.102	103.226	110.305	129.971	118.94	138.369	0.249614	0.14093	0.136021	1.40313	3.30908	2.8991	88.2	80.8269	84.6973	119.599	118.959	123.894	0.300721	0.674888	0.373018	0.379768	0.316132	1.54543	13.653	15.1554	14.8033	44.0317	43.6236	33.9757	8.20018	10.93	8.43524	0.121542	0.237676	0.0594315
	BnaA06g00560D	AT1G54220	mtE2-3	lipoic acid binding; ; acetyltransferase activity	-	4.88992	4.22234	3.72085	2.90429	3.70496	2.70791	13.0914	4.55323	10.5739	15.3102	13.2972	16.1089	5.34922	2.9385	3.62209	5.63933	2.96317	2.35415	12.0627	9.8399	12.8052	9.56517	8.61117	7.65037	2.45995	4.92108	4.00266	3.09999	2.66362	3.05256	11.1166	10.7346	6.54828	11.0735	11.5292	7.76166
	BnaA07g19690D	AT1G79840	GL2	sequence-specific DNA binding; DNA-binding transcription factor activity; nucleus; epidermal cell fate specification; nucleus; sequence-specific DNA binding; nucleus; sequence-specific DNA binding; transcription cis-regulatory region binding; nucleus; DNA-binding transcription factor activity, RNA polymerase II-specific; epidermal cell fate specification; negative regulation of trichoblast fate s…	-	5.23798	4.88844	5.39923	8.64922	5.87421	7.79377	0.972067	0.429513	0.449096	1.16626	0.614154	0.512207	7.09083	5.45473	5.13269	10.0835	4.39676	8.93304	1.71845	1.90449	1.85685	0.289354	0.931359	0.0942002	10.4026	8.4135	8.95779	5.86961	4.35114	3.38926	2.66697	2.51806	2.27531	2.09906	2.62582	2.0528
	BnaA07g35160D	AT1G80950	LPEAT1	very long-chain fatty acid metabolic process; phospholipid metabolic process; very long-chain fatty acid metabolic process; lysophosphatidylethanolamine acyltransferase activity; 1-alkenylglycerophosphocholine O-acyltransferase activity; nucleus; endoplasmic reticulum; nucleus; very long-chain fatty acid metabolic process; endoplasmic reticulum; nucleus; phospholipid metabolic process; phospholip…	up	0.0631166	0.710084	0.560994	0.703604	0	0.0676854	12.0595	10.6271	11.5224	9.36883	11.6537	10.8627	1.3809	0.280442	0.481039	1.28005	2.09976	2.7031	6.18449	4.62647	7.15988	9.66968	14.6127	10.9574	0.437355	0.985079	1.82788	2.66269	1.70884	1.57727	16.4655	15.9095	16.5784	11.3076	14.1401	12.7462
	BnaA08g25040D	AT1G11910	APA1	lipid metabolic process	up	7.42047	7.72328	7.19897	9.002	10.0633	9.22146	265.529	257.087	268.168	224.916	229.844	225.542	4.48847	5.18806	4.94259	20.6373	17.2106	21.0975	182.436	186.64	178.156	157.795	162.164	137.867	7.73441	7.90256	8.97959	35.2944	36.5818	32.62	117.427	127.905	135.297	157.677	153.284	159.555
	BnaA08g28040D	AT1G04710	KAT1	fatty acid beta-oxidation	-	2.2388	3.14176	2.10816	1.97338	2.15156	2.90337	7.46097	8.48175	8.35111	4.43095	3.3415	4.73492	2.79082	1.15669	1.30381	1.91385	3.2076	2.35722	8.68489	5.20969	7.35264	4.14168	5.9249	4.19482	1.90696	2.92535	2.54771	2.86761	2.4989	1.42501	4.6228	5.21094	5.26347	3.97655	4.6561	4.32099
	BnaA09g02880D	AT5G48230	EMB1276	fatty acid beta-oxidation; pollen tube growth; acetyl-CoA C-acetyltransferase activity; embryo development ending in seed dormancy; embryo development ending in seed dormancy; plastid; peroxisome; fatty acid beta-oxidation; cytosol; acetyl-CoA C-acetyltransferase activity; sterol metabolic process; pollen tube growth; fatty acid beta-oxidation; pollen germination; sterol metabolic process; embryo…	up	0	0.0456348	0.0881301	0	0	0	31.509	28.5384	28.7684	17.6176	15.8601	20.4197	0	0	0	1.41392	2.25408	1.09195	30.396	33.381	32.2804	22.1726	20.4854	13.8233	0.0441687	0.0464257	0	2.03921	1.70224	0.743348	3.47158	3.43198	4.99402	1.30424	3.49658	3.12701
	BnaA09g03340D	AT3G06650	ACLB-1	acetyl-CoA biosynthetic process; cytoplasm; acetyl-CoA biosynthetic process; fatty acid biosynthetic process; acetyl-CoA biosynthetic process; cytosol; cytosol; acetyl-CoA biosynthetic process; ATP citrate synthase activity; cytoplasm; fatty acid biosynthetic process; acetyl-CoA biosynthetic process; fatty acid biosynthetic process; fatty acid biosynthetic process; ATP citrate synthase activity; …	up	0	0	0	0	0	0	16.8893	17.7851	17.8013	16.0122	15.1266	13.4662	0	0	0	3.70923	4.98428	3.05416	20.6819	17.3242	13.1508	11.8335	14.8604	6.93439	0.085199	0	0.257852	1.81547	3.1776	1.84356	4.09667	6.30106	6.91414	4.38237	5.15772	2.77782
	BnaA09g03610D	AT5G27200	ACP5	acyl carrier activity; response to salt stress; fatty acid biosynthetic process; chloroplast; fatty acid biosynthetic process; response to salt stress; fatty acid biosynthetic process; fatty acid biosynthetic process; phosphopantetheine binding	-	0	0.345962	0	0.188543	0.183928	0	102.187	103.553	97.8044	146.113	122.742	147.031	0	0.187873	0	1.71505	9.79458	6.20865	166.908	163.725	172.284	66.2738	51.6014	74.6225	0	0.175979	0	9.9099	11.8641	10.2645	7.43108	3.76167	2.90058	4.94379	9.19983	2.65135
	BnaA09g03780D	AT5G27520	PNC2	mitochondrion; ADP transport; seedling development; ATP transport; integral component of peroxisomal membrane; fatty acid beta-oxidation; fatty acid beta-oxidation; fatty acid beta-oxidation; fatty acid beta-oxidation; ADP transmembrane transporter activity; ADP transmembrane transporter activity; integral component of peroxisomal membrane; peroxisome organization; ATP transmembrane transporter a…	-	0	0	0	0	0	0	7.72595	5.06557	7.12994	7.64145	8.76806	5.15988	0	0	0	1.06035	0.396439	0.07874	5.02921	5.24092	7.4487	2.52783	2.14634	5.30798	0.0636995	0	0	2.33765	2.05899	1.76122	3.41631	5.30736	2.49758	2.12366	0.889893	2.78891
	BnaA09g04980D	AT5G24150	SQP1	squalene monooxygenase activity; squalene monooxygenase activity; sterol biosynthetic process; squalene monooxygenase activity; sterol biosynthetic process; sterol biosynthetic process; flavin adenine dinucleotide binding; sterol biosynthetic process; sterol biosynthetic process; flavin adenine dinucleotide binding; endoplasmic reticulum; extracellular region; sterol biosynthetic process	-	0	0	0	0	0	0	4.73129	4.80825	4.68909	3.17331	4.43272	5.28601	0	0	0	0.3484	0.0564452	0.336331	5.98499	4.90363	5.30274	3.82408	3.99972	7.24995	0	0	0	0	0.0563768	0.0545138	2.26435	1.95284	3.51471	3.36924	2.61854	3.54844
	BnaA10g21780D	AT5G10480	PAS2	nucleus; fatty acid elongase complex; protein binding; 3-hydroxy-arachidoyl-CoA dehydratase activity; regulation of cell division; negative regulation of peptidyl-tyrosine phosphorylation; very long-chain fatty acid biosynthetic process; negative regulation of developmental growth; sphingolipid biosynthetic process; integral component of endoplasmic reticulum membrane; sphingolipid biosynthetic p…	down	23.1102	22.7704	27.5048	17.3638	22.6464	17.1575	1.31144	0.370214	0.357317	0.502624	0.334335	0.827796	21.7619	21.9097	20.0005	13.7345	14.2897	18.4379	1.77744	1.67439	1.86179	0	0.249137	0	19.3573	22.1081	26.7138	15.0785	9.16769	8.4618	0	0.313795	0.840505	0.718385	0	0.390305
	BnaC01g33070D	AT3G19820	DWF1	steroid biosynthetic process; plasma membrane; plant-type secondary cell wall biogenesis; steroid biosynthetic process; calmodulin binding; brassinosteroid biosynthetic process; unidimensional cell growth; vacuolar membrane; unidimensional cell growth; brassinosteroid biosynthetic process; oxidoreductase activity, acting on the CH-CH group of donors, NAD or NADP as acceptor; integral component of…	-	17.7355	23.4722	23.3536	8.88584	9.57129	10.0795	112.81	112.496	115.831	141.917	129.074	131.697	9.15569	9.1863	9.25724	9.64052	12.6861	9.38783	106.308	107.62	109.376	101.57	99.9617	107.291	19.266	19.6976	21.4924	19.071	15.0822	17.8642	70.8647	58.2636	73.1174	63.3537	58.1474	61.0384
	BnaA09g06240D	AT5G62810	PEX14	signaling receptor binding; peroxisomal membrane; protein targeting to peroxisome; peroxisome; protein targeting to peroxisome; peroxisome organization; mitochondrion; plasma membrane; cytosol; peroxisomal membrane; protein targeting to peroxisome; peroxisomal importomer complex; peroxisomal membrane; protein binding; peroxisome; protein import into peroxisome matrix, docking; peroxisomal membran…	up	0	0.15825	0.101871	0.0574955	0.168265	0.110619	22.7054	23.9093	21.0082	27.8671	18.944	22.6453	0.112841	0	0.056155	1.11137	2.28778	1.57776	36.519	37.1454	33.8508	25.731	23.6794	26.2682	0.153166	0.160993	0	4.47255	5.64904	3.37562	17.8454	15.9639	14.0127	16.2431	13.5993	18.1679
	BnaC01g35870D	AT3G15690	BLP2	chloroplast; protein binding; fatty acid biosynthetic process; fatty acid biosynthetic process; protein binding; fatty acid biosynthetic process; chloroplast; protein binding; chloroplast; chloroplast; chloroplast; fatty acid biosynthetic process; protein binding	-	0	0	0	0	0.0708086	0.139651	108.185	107.425	112.615	61.1477	56.8967	58.8962	0	0	0	4.95196	5.37528	5.65683	107.094	110.38	109.287	62.7302	61.5128	43.7168	0.0644549	0.203246	0	2.28907	0.641046	6.12114	10.7877	11.344	14.164	0.859538	1.6208	0.420296
	BnaC02g13540D	AT5G54800	GPT1	chloroplast; phosphoglycerate transmembrane transport; Golgi apparatus; triose-phosphate transmembrane transporter activity; embryo sac development; antiporter activity; triose phosphate transmembrane transport; embryo development ending in seed dormancy; lipid droplet organization; chloroplast; embryo development ending in seed dormancy; glucose-6-phosphate transport; glucose-6-phosphate transme…	up	2.25535	3.07557	2.41294	2.82847	2.14607	3.17442	27.1147	27.9462	26.9727	30.9668	31.6864	29.0842	2.31299	2.34868	1.79052	5.24104	4.63153	2.81721	30.6931	29.3024	32.0349	29.0708	23.4159	22.2181	4.09305	4.00887	3.47225	8.09401	7.86406	6.65367	28.6009	26.8224	29.6877	24.6775	24.7783	22.6604
	BnaC05g45860D	AT3G05970	LACS6	cytosol; fatty acid metabolic process; long-chain fatty acid-CoA ligase activity; long-chain fatty acid-CoA ligase activity; long-chain fatty acid-CoA ligase activity; long-chain fatty acid-CoA ligase activity; long-chain fatty acid metabolic process; long-chain fatty acid-CoA ligase activity; fatty acid metabolic process; chloroplast; endoplasmic reticulum; long-chain fatty acid metabolic proces…	down	4.31164	3.19328	4.3315	7.04398	5.17388	5.4608	0.191942	0	0	0	0	0	3.65944	2.725	3.23753	3.67487	4.90039	4.91201	0.216788	0	0.043025	0	0	0	4.78321	5.56908	4.49135	4.26859	4.25406	2.21155	0.102068	0.482233	0	0	0	0
	BnaC05g46370D	AT3G05420	ACBP4	response to ethylene; fatty-acyl-CoA binding; response to jasmonic acid; protein binding; lipid transport; cytosol; fatty-acyl-CoA binding; response to ethylene; protein binding; cytosol; response to light stimulus; protein binding; fatty-acyl-CoA binding; cytosol; nucleus; cytosol; fatty-acyl-CoA binding; nucleus; cytosol; response to jasmonic acid; cytoplasm; cytosol; fatty-acyl-CoA binding; li…	up	1.75173	1.17003	2.01242	3.82585	2.56589	1.30347	19.9841	18.4487	17.8814	9.30418	9.88348	9.1941	1.32965	1.50902	1.12878	1.81257	2.07029	1.83727	19.5997	17.2202	21.9737	4.77479	7.92603	8.29801	1.52171	2.60379	1.57084	2.68118	3.21167	3.95637	5.3339	6.69218	6.45369	6.06761	6.39405	5.76903
	BnaC05g47870D	AT3G03310	LCAT3	phospholipase A1 activity; O-acyltransferase activity; nucleus; 1-acyl-2-lysophosphatidylserine acylhydrolase activity; phosphatidylserine 1-acylhydrolase activity; cytoplasm; lipid metabolic process	up	0.148409	0.505957	0.146566	0.937505	1.23734	0.583558	33.0822	32.5062	34.9758	15.1758	20.4661	18.189	0.0541163	0.109903	0.161585	1.44222	1.88958	1.15012	28.7376	23.4837	18.496	27.7895	15.3842	20.5929	0.146911	0.566199	0.247011	3.76814	4.68777	3.3555	31.6974	28.3776	39.8301	35.4509	29.9189	27.3706
	BnaC05g48240D	AT3G02600	LPP3	cytoplasm; plasma membrane; phospholipid metabolic process; phospholipid metabolic process; integral component of plasma membrane; integral component of plasma membrane; phosphatidate phosphatase activity; plasma membrane; phospholipid metabolic process; phospholipid metabolic process; phosphatidate phosphatase activity; cytoplasm; plasma membrane; cytoplasm; cytoplasm; cytoplasm; plasma membrane…	-	0.296463	0	0.0975934	0.385568	0.053733	0.105974	6.44265	7.23894	8.13384	4.79176	5.07379	4.30022	0.0540514	0.0548855	0.107594	0	0.304405	0.423221	9.79824	14.4297	14.2414	1.55279	2.03584	2.51178	0.0978229	0.205643	0.394744	0.115804	0.42565	0.176393	2.35184	2.38104	1.65016	2.65563	1.91324	1.95921
	BnaC06g40070D	AT1G80950	LPEAT1	very long-chain fatty acid metabolic process; phospholipid metabolic process; very long-chain fatty acid metabolic process; lysophosphatidylethanolamine acyltransferase activity; 1-alkenylglycerophosphocholine O-acyltransferase activity; nucleus; endoplasmic reticulum; nucleus; very long-chain fatty acid metabolic process; endoplasmic reticulum; nucleus; phospholipid metabolic process; phospholip…	-	1.72919	2.65282	1.25232	1.79914	0.689504	1.66892	22.3238	20.2922	23.2347	15.6857	14.3987	14.5983	1.57634	2.11288	2.322	5.91792	5.32655	5.57186	15.4643	14.1504	15.5458	9.45328	9.10381	10.283	2.05408	2.57885	2.93561	3.64745	4.32701	3.15516	21.579	18.0544	17.2209	10.0003	11.5315	8.39793
	BnaC07g13440D	AT1G32440	PKp3	glycolytic process; glycolytic process; glycolytic process; seed maturation; fatty acid biosynthetic process; glycolytic process; fatty acid biosynthetic process; chloroplast; chloroplast; pyruvate kinase activity; glycolytic process; pyruvate kinase activity; glycolytic process; seed maturation; glycolytic process; glycolytic process; glycolytic process; magnesium ion binding; seed maturation; c…	-	0.185721	0.0949739	0	0.724625	0	0.89624	6.35377	6.19315	4.40956	2.11353	5.77632	5.35753	0.101582	0.92835	0.101104	0.706227	0.457671	0	5.30771	7.88713	5.1595	3.83022	3.91719	4.45336	1.19499	0.38648	0.370935	0.326457	0	0	1.52999	1.97926	2.3469	0.175119	1.54101	3.51081
	BnaC07g29090D	AT5G25760	PEX4	fatty acid beta-oxidation; protein ubiquitination; nucleus; protein import into peroxisome matrix; fatty acid beta-oxidation; protein polyubiquitination; mitochondrion; mitochondrion; protein binding; fatty acid beta-oxidation; ubiquitin-protein transferase activity; ubiquitin conjugating enzyme activity; peroxisome organization; ubiquitin conjugating enzyme activity; fatty acid beta-oxidation; p…	up	0.905134	1.04145	1.00563	0.630634	1.10736	1.33465	17.5279	12.3701	15.4016	16.3466	22.566	15.1574	0.866381	1.13111	0.492744	0.71706	0.697036	2.2151	15.3095	15.1386	12.9656	7.88906	11.2104	10.4179	0.895994	0.941779	0.677924	0	0.139238	0	7.04234	7.12978	9.59968	7.36114	5.84135	4.59059
	BnaC08g07960D	AT5G35550	TT2	proanthocyanidin biosynthetic process; fatty acid biosynthetic process; fatty acid biosynthetic process; fatty acid biosynthetic process; protein binding; nucleus; nucleus; DNA-binding transcription factor activity; transcription cis-regulatory region binding; proanthocyanidin biosynthetic process; cell differentiation; transcription cis-regulatory region binding; fatty acid biosynthetic process;…	-	12.517	11.3695	11.0649	12.6851	13.3265	16.5207	0.904023	1.43551	1.20077	0.173239	2.16065	1.36951	5.74518	8.45907	6.76647	9.09789	11.8637	9.9609	1.93999	1.62948	0.506606	2.92272	0	1.09143	11.6108	11.5666	13.5489	11.8986	11.3107	10.5203	0	0.892281	0.0790079	0.082535	0.242096	0.322863
	BnaC08g22920D	AT3G51600	LTP5	membrane; extracellular region; cell wall; cytosol; lipid transport; plasmodesma; lipid transport; lipid transporter activity	down	47.24	44.9365	52.0907	44.4371	51.6122	54.084	5.25992	7.94599	8.25018	14.6018	18.5921	19.167	88.4172	82.1979	84.5241	50.527	53.3222	37.7278	8.22079	4.74045	5.86336	9.19212	11.8829	2.11237	72.597	82.1501	80.3853	48.1322	62.337	36.0352	11.289	12.8578	11.4303	13.0827	14.416	8.73261
	BnaC09g10800D	AT1G62640	KAS III	chloroplast; chloroplast stroma; fatty acid biosynthetic process; fatty acid biosynthetic process; fatty acid biosynthetic process; chloroplast; chloroplast; fatty acid biosynthetic process; chloroplast; 3-oxoacyl-[acyl-carrier-protein] synthase activity; chloroplast stroma; chloroplast; beta-ketoacyl-acyl-carrier-protein synthase III activity	up	0	0	0.0477371	0	0.210265	0.0518365	14.1032	12.8423	12.854	8.17958	8.01815	9.78446	0.0528777	0.375856	0.315773	0.490159	0.297795	2.18845	17.705	16.0286	16.0025	5.74399	11.4282	8.11352	0.0956988	0.0502945	0.0482716	0.73638	1.18974	0.690252	6.0174	8.24227	5.23567	3.783	5.65967	5.92829
	BnaC09g11660D	AT1G63900	DAL1	protein binding; chloroplast organization; negative regulation of fatty acid beta-oxidation; protein ubiquitination; integral component of peroxisomal membrane; chloroplast outer membrane; protein binding; protein binding; chloroplast outer membrane; protein ubiquitination; protein import into chloroplast stroma; ubiquitin-protein transferase activity; negative regulation of fatty acid beta-oxida…	up	0	0.0623091	0	0	0	0	7.47181	7.65996	6.55738	12.4192	6.67699	12.8085	0.266579	0.338366	0.066331	0.386109	0.150131	0.372733	7.31974	9.07305	8.32138	8.97455	4.30314	7.53796	0.120615	0.063389	0.0608393	0.285569	0	1.23245	5.85534	5.25055	4.67415	4.88281	4.88652	4.32575
	BnaC09g13540D	AT1G62430	CDS1	phospholipid biosynthetic process; CDP-diacylglycerol biosynthetic process; phosphatidate cytidylyltransferase activity; endoplasmic reticulum membrane; CDP-diacylglycerol biosynthetic process; phospholipid biosynthetic process; developmental vegetative growth; phosphatidate cytidylyltransferase activity; endoplasmic reticulum; CDP-diacylglycerol biosynthetic process; nucleus; phospholipid biosyn…	up	0	0.0418905	0	0.0456591	0.0890829	0.0439231	14.6998	15.4047	13.1824	16.699	14.6801	15.5001	0.0448054	0.682452	0.133783	1.81707	0.9084	0.501179	14.0466	14.5348	10.9993	11.4236	11.9337	12.9641	0.0405447	0.0852331	0.0818048	0.527969	0.957704	1.85211	7.34824	4.66865	5.69337	4.63443	3.51178	4.90997
	BnaC09g20830D	AT1G64720	CP5	lipid binding; vacuole; mitochondrion	up	3.30749	2.67348	4.84693	4.57912	5.62731	6.06406	19.628	22.7469	23.0241	18.0544	23.1234	23.2661	1.05043	2.60734	3.19454	2.56953	4.07531	3.13328	14.8103	16.4482	20.5013	18.3366	15.9618	16.9876	3.48532	3.94095	5.4872	9.00209	4.33298	5.84032	54.1532	54.875	56.1451	37.374	33.6407	43.2895
Transcription factors	BnaA01g04870D	AT4G32040	KNAT5	regulation of transcription by RNA polymerase II; protein binding; nucleus; nucleus; cellular response to ethylene stimulus; detection of ethylene stimulus; cellular response to ethylene stimulus; detection of ethylene stimulus; DNA-binding transcription factor activity; protein binding; RNA polymerase II cis-regulatory region sequence-specific DNA binding; DNA-binding transcription factor activi…	-	9.91049	8.95351	12.1799	11.232	9.46023	10.4507	3.98048	4.03319	4.00889	4.68567	5.70811	4.14567	8.37193	8.92923	8.27257	8.51422	9.83678	13.6763	4.11039	4.03579	2.93168	6.38041	3.94295	3.69664	7.90283	9.5097	4.5636	4.38738	5.82716	7.53464	3.8806	2.19399	5.11877	5.03579	4.873	4.77247
	BnaA01g28710D	AT3G15510	ATNAC2	integument development; DNA-binding transcription factor activity; integument development; seed morphogenesis; nucleus; transcription cis-regulatory region binding; system development; integument development; transcription cis-regulatory region binding; regulation of transcription, DNA-templated; integument development; regulation of transcription, DNA-templated; system development; nucleus; seed…	down	28.4931	24.6963	25.4366	33.0793	31.686	33.0876	2.28604	3.22671	3.73717	3.23911	1.43051	1.3118	23.832	19.7889	24.304	40.8773	36.6945	37.6885	3.06706	2.93433	3.3541	0.0526975	0.684329	2.2131	46.6903	49.6903	48.2275	38.1059	46.6215	43.9954	4.22406	4.32623	3.14822	4.80665	9.69626	6.58098
	BnaA02g27940D	AT5G54680	ILR3	transcription cis-regulatory region binding; nucleus; protein binding; transcription cis-regulatory region binding; glucosinolate metabolic process; transcription cis-regulatory region binding; transcription cis-regulatory region binding; DNA-binding transcription factor activity; transcription cis-regulatory region binding; transcription cis-regulatory region binding; transcription cis-regulator…	-	11.5616	14.0661	11.1941	10.6983	13.6414	12.4796	58.9236	55.6025	55.8983	41.0535	41.9319	46.1099	13.7222	9.23334	10.9425	11.7814	12.1972	10.4486	56.5023	61.8086	55.4566	26.4935	31.8024	40.8059	14.5866	16.1969	20.2996	15.7624	17.5762	18.8838	30.9187	30.6023	25.5779	24.0834	27.3097	29.6149
	BnaA02g30980D	AT5G29000	PHL1	DNA binding; nucleus; nucleus; nucleus; protein binding; DNA-binding transcription factor activity; nucleus	-	0.22352	0.838227	0.551859	0.0415289	1.17486	0.7191	5.43461	4.35813	7.82296	4.97679	4.74499	6.37507	0.855801	0.827626	1.1357	1.51105	1.33115	1.91455	6.30107	7.67193	7.97762	5.45125	5.66465	3.03718	0.885052	0.852755	2.12054	1.61526	0.871073	1.46292	2.52338	3.07256	2.25292	1.36995	2.12941	0.961871
	BnaA03g02680D	AT5G09330	NAC082	transcription cis-regulatory region binding; nucleus; regulation of transcription, DNA-templated; regulation of transcription, DNA-templated; regulation of transcription, DNA-templated; regulation of transcription, DNA-templated; regulation of transcription, DNA-templated; transcription cis-regulatory region binding; nucleus; nucleus; regulation of transcription, DNA-templated; nucleus; transcrip…	up	0.835609	0.854627	0.70734	0.19961	1.42797	0.768082	9.94007	11.3547	9.00666	5.72924	8.13269	6.9455	0.391755	0.7956	0.389911	1.13482	0.220627	0.365171	11.4183	10.9029	11.3307	6.56504	2.63489	7.72851	0.413585	0.558925	0.834469	0.839325	0.881439	1.42052	2.78632	3.2081	3.9867	1.68838	2.4212	1.87132
	BnaA03g06730D	AT5G17800	MYB56	negative regulation of long-day photoperiodism, flowering; RNA polymerase II cis-regulatory region sequence-specific DNA binding; RNA polymerase II cis-regulatory region sequence-specific DNA binding; quiescent center organization; nucleus; integument development; cellular response to brassinosteroid stimulus; protein homodimerization activity; endothelial cell proliferation; protein binding; tra…	-	5.30657	7.94438	6.15207	9.002	9.53436	8.08243	0.893577	0.336338	1.05502	0.532737	1.97432	2.55697	4.37478	4.52772	5.1078	8.9684	5.21183	7.34024	1.52509	0.536885	0.267068	0	0.980807	0	4.18716	2.48063	5.22252	5.58767	4.16441	6.86385	0.915152	0.997786	0.971849	0	0	0.0709182
	BnaA04g01810D	AT3G58780	SHP1	nucleus; RNA polymerase II transcription regulatory region sequence-specific DNA binding; transcription cis-regulatory region binding; positive regulation of transcription by RNA polymerase II; regulation of transcription by RNA polymerase II; positive regulation of transcription by RNA polymerase II; carpel development; RNA polymerase II cis-regulatory region sequence-specific DNA binding; posit…	-	9.39793	11.1719	11.7594	11.4638	13.6446	14.4577	1.33396	0.968328	1.6615	0.584293	0.0485824	0.336805	10.9265	8.74495	8.08937	14.1575	13.2772	16.9785	0.286979	0	0.113911	1.40133	0	0.519133	8.62113	12.3382	7.56704	8.13002	9.20403	4.44994	2.38704	2.14309	1.4212	1.99499	1.63307	1.72415
	BnaA04g27050D	AT2G47520	HRE2	nucleus; response to anoxia; cellular response to hypoxia; response to anoxia; regulation of transcription, DNA-templated; cellular response to hypoxia; regulation of transcription, DNA-templated; nucleus; regulation of root development; cellular response to hypoxia; regulation of transcription, DNA-templated; regulation of root development; regulation of transcription, DNA-templated; DNA-binding…	-	0.0970167	0.0992248	0	0.108151	0.105504	0	9.76936	9.9707	12.4899	43.4906	41.2861	37.7582	0.636775	0.862135	0.633777	1.59865	0.597694	2.25554	31.2346	30.703	29.5351	12.5766	14.3714	17.7732	2.01678	0.807556	0.290653	2.38748	5.25333	8.77409	7.19311	1.70822	4.64118	4.20802	5.5455	4.29419
	BnaA05g05000D	AT2G45650	RSB1	floral organ development; RNA polymerase II cis-regulatory region sequence-specific DNA binding; positive regulation of transcription by RNA polymerase II; floral organ development; DNA-binding transcription factor activity; nucleus; protein dimerization activity; positive regulation of transcription by RNA polymerase II; vegetative to reproductive phase transition of meristem; RNA polymerase II …	-	5.00937	2.09975	6.08256	5.03502	3.48289	6.51683	0.212035	0.269356	0.519945	0	0	0	2.33569	2.18929	5.18585	6.45368	5.76754	11.9578	0.0957931	0	0.380233	0	0	0	4.14587	4.8704	2.62428	0.76987	3.94143	1.27039	2.70608	0.152205	0.741241	1.70353	0.757104	0.151452
	BnaA05g11980D	AT2G30470	HSI2	protein binding; protein binding; mitochondrion; negative regulation of transcription, DNA-templated; negative regulation of transcription, DNA-templated; nucleus; positive regulation of seed germination; positive regulation of seed germination; regulation of seed maturation; regulation of seed maturation; protein binding; negative regulation of transcription, DNA-templated; zinc ion binding; res…	-	2.98697	3.48726	3.89606	2.60728	4.10632	4.62347	9.82232	9.6432	9.27754	8.72811	9.54332	7.46752	2.46606	2.2224	2.39309	4.17901	3.05542	3.48255	16.8626	16.8521	14.5151	9.21539	10.9194	8.40567	6.44361	5.65873	6.21906	5.28347	6.20746	6.37119	8.71821	9.71433	10.2757	9.51222	8.44328	11.3553
	BnaA05g17900D	AT1G33060	ANAC014	regulation of transcription, DNA-templated; regulation of transcription, DNA-templated; regulation of transcription, DNA-templated; regulation of transcription, DNA-templated; DNA binding; nucleus; regulation of transcription, DNA-templated; regulation of transcription, DNA-templated; regulation of transcription, DNA-templated; regulation of transcription, DNA-templated; DNA-binding transcription…	-	3.24157	3.55501	3.77986	2.61224	4.75683	3.01551	20.1176	20.0264	20.153	21.1019	15.3091	16.3839	2.7343	2.29928	1.9135	3.11875	3.36851	3.29745	26.651	24.3561	25.2712	13.2708	12.6818	10.0392	1.15982	2.03181	1.40406	6.087	6.58467	1.58015	8.3295	6.62328	9.55329	6.88641	6.22911	6.95069
	BnaA06g01770D	AT1G52880	NAM	transcription cis-regulatory region binding; transcription cis-regulatory region binding; seed morphogenesis; transcription cis-regulatory region binding; regulation of embryonic development; transcription cis-regulatory region binding; integument development; regulation of embryonic development; transcription cis-regulatory region binding; transcription cis-regulatory region binding; DNA-binding…	-	8.11979	5.71356	6.09439	8.25514	5.93385	4.24928	1.9288	1.13633	2.12495	1.67132	3.33517	2.41379	6.04007	6.20543	5.79946	8.15141	7.04336	9.85616	0.909279	1.28484	2.18056	3.70004	1.40195	0.373829	11.3815	9.59753	10.2494	10.8093	10.872	14.3004	1.84324	3.61186	0.82086	1.34751	1.61697	2.27621
	BnaA06g05440D	AT1G09540	MYB61	phloem or xylem histogenesis; transcription cis-regulatory region binding; seed coat development; regulation of stomatal movement; seed coat development; seed coat development; DNA-binding transcription factor activity; regulation of stomatal movement; root development; root development; seed coat development; transcription cis-regulatory region binding; DNA-binding transcription factor activity;…	down	18.5556	17.2242	15.5431	22.7332	17.3152	17.2718	1.66026	1.07128	0.775471	1.57564	1.87445	1.73665	12.3934	12.0405	10.2015	16.301	16.9022	17.9843	1.50014	2.06631	1.27597	0.962268	0.420538	0.704855	24.2485	19.5617	24.2789	20.0939	18.4643	24.1214	1.96194	1.64579	2.81909	0.808413	0.508132	0.508239
	BnaA06g13850D	AT1G19700	BEL10	protein binding; nucleus; regulation of transcription by RNA polymerase II; regulation of transcription by RNA polymerase II; RNA polymerase II cis-regulatory region sequence-specific DNA binding; DNA-binding transcription factor activity, RNA polymerase II-specific; nucleus; protein binding; protein binding; protein binding; nucleus; protein binding; regulation of transcription by RNA polymerase…	-	8.1462	6.538	6.25724	7.44149	7.32086	10.4345	1.38762	1.23701	2.74602	1.90337	1.95497	1.65957	5.69336	4.21023	5.05063	6.31012	13.0346	10.0372	2.50759	1.18476	0.589347	1.05558	0.832453	1.13946	6.83195	8.12284	5.93183	8.55178	3.75943	9.82851	0.776729	0.838798	1.78717	0.746783	1.14741	0.365161
	BnaA06g37380D	AT4G38620	MYB4	negative regulation of transcription, DNA-templated; negative regulation of transcription, DNA-templated; transcription cis-regulatory region binding; negative regulation of sinapate ester biosynthetic process; negative regulation of sinapate ester biosynthetic process; negative regulation of sinapate ester biosynthetic process; negative regulation of transcription, DNA-templated; negative regula…	down	8.68408	6.72858	5.71748	9.9741	7.72673	10.3709	0.424663	0.647357	0.902497	0.45572	0.649576	0.771992	7.05284	9.57326	9.31177	13.259	19.1304	15.5367	0.383708	0.535813	1.06614	0	0.387237	0	7.16365	8.5565	6.56987	7.40108	5.01969	5.16697	0.602192	0.853537	0.178147	0.496265	0.303265	0
	BnaA07g08670D	AT1G28050	BBX13	regulation of transcription, DNA-templated; DNA-binding transcription factor activity; regulation of transcription, DNA-templated; protein binding; regulation of transcription, DNA-templated; nucleus; zinc ion binding; protein binding; regulation of transcription, DNA-templated; protein binding; protein binding; protein binding; protein binding	-	12.1128	9.44205	13.8375	12.9191	10.538	15.096	2.87394	3.14976	3.45459	4.08192	3.94352	5.31414	6.23133	5.52746	5.6317	10.706	5.64721	5.12749	2.52039	1.67595	2.04632	1.28602	3.59697	4.77281	7.84244	10.7638	8.43471	6.13815	6.04325	5.92146	4.61477	4.49004	4.13693	3.27207	4.10473	3.80371
	BnaA08g02660D	AT1G49475	-	chloroplast	-	4.53905	10.9831	5.35734	5.80048	7.4644	5.22378	0.428773	0.484164	0.350473	1.86243	0.437242	0.433035	4.23875	5.90284	6.87061	6.87606	2.72818	7.3152	0.258281	0.257618	0.12815	0	0	0	4.49322	3.34053	3.75895	2.59469	2.31615	3.68877	0	0	0	0	0	0
	BnaA09g00080D	AT4G01280	RVE5	nucleus; DNA-binding transcription factor activity; nucleus	-	0	0.170876	0	0	0	0	18.6573	14.1566	18.5118	22.7332	21.8576	14.8672	0	0	0	1.37652	2.05859	1.1244	12.9601	11.8578	12.0871	15.2593	17.2097	10.2559	0.165386	0	0.0834227	1.27261	0.822438	1.2923	9.02287	12.6185	12.9692	5.11993	6.93142	7.39506
	BnaA09g00120D	AT4G01250	WRKY22	nucleus; cellular response to hypoxia; leaf senescence; transcription cis-regulatory region binding; transcription cis-regulatory region binding; regulation of transcription, DNA-templated; DNA-binding transcription factor activity; leaf senescence; transcription cis-regulatory region binding; DNA-binding transcription factor activity; cellular response to hypoxia; DNA-binding transcription facto…	-	0.0795818	0	0	0	0	0	8.5274	6.69971	6.97019	9.29279	4.87176	6.69259	0	0	0	1.81572	0.294169	1.8502	3.80608	5.37041	3.77688	4.84562	9.36851	7.70943	0	0	0	1.39888	0.881439	0.473506	9.97975	16.4461	15.6595	5.85304	4.91577	4.4031
	BnaA09g00170D	AT4G01120	GBF2	transcription cis-regulatory region binding; protein binding; regulation of transcription, DNA-templated; transcription cis-regulatory region binding; transcription cis-regulatory region binding; protein binding; glucosinolate metabolic process; transcription cis-regulatory region binding; transcription cis-regulatory region binding; nucleus; sequence-specific DNA binding; regulation of transcrip…	-	0.0557665	0	0.0550739	0.0621668	0	0.0598032	5.61556	9.26763	10.0629	9.10559	6.66253	8.77973	0	0	0	1.20167	0.618413	0.409426	8.32654	6.74796	7.29438	6.68155	8.64383	7.9163	0	0.0580243	0	0.261401	0.823551	3.25171	5.97235	6.20154	6.34235	2.26108	2.87915	3.39399
	BnaA09g00980D	AT4G02640	BZIP10	DNA-binding transcription factor activity; nucleus; protein binding; protein binding; regulation of transcription, DNA-templated; plant-type hypersensitive response; DNA-binding transcription factor activity; positive regulation of seed maturation; positive regulation of seed maturation; protein binding; positive regulation of transcription, DNA-templated; protein binding; nucleus; plant-type hyp…	up	0.0596864	0.12209	0	0.0665365	0.129816	0	8.16781	9.59277	8.75473	23.2123	24.457	17.3346	0.0652925	0	0	1.13482	0.294169	1.46068	10.7916	16.7362	17.0651	9.02692	19.6153	17.4035	0.177251	0.124206	0.0596049	3.14747	3.08504	3.40925	6.88384	10.5646	10.721	7.99166	8.19906	10.7325
	BnaA09g04740D	AT5G24930	COL4	regulation of transcription, DNA-templated; regulation of flower development; regulation of transcription, DNA-templated; regulation of flower development; regulation of flower development; regulation of transcription, DNA-templated; regulation of flower development; nuclear speck; DNA-binding transcription factor activity; circadian regulation of gene expression; regulation of flower development…	-	0.0738719	0	0.0729543	0	0.0803344	0	81.5399	76.7281	69.6119	86.4067	78.9199	83.9397	0.161621	0	0.08043	18.3526	19.1144	18.9823	148.903	144.482	155.371	124.347	143.417	118.327	0.219378	0.384313	0.147542	42.5911	34.7279	37.3603	21.7055	18.7575	23.6042	18.1103	14.0297	18.1198
	BnaA09g04810D	AT5G24590	ANAC091	positive regulation of defense response to virus by host; DNA-binding transcription factor activity; positive regulation of defense response to virus by host; positive regulation of defense response to virus by host; defense response to virus; defense response to virus; DNA binding; transcription coactivator activity; defense response to virus; positive regulation of defense response to virus by …	-	0	0	0.0452918	0	0	0.0983624	6.39435	4.51275	5.66222	8.66825	6.33952	7.2203	0	0	0	0.465051	0.508573	0.617293	8.50601	12.5395	10.7235	18.8715	12.3725	5.49851	0	0.0477182	0.0915977	3.00961	1.63675	0.982341	9.48728	7.18256	7.40981	6.40004	6.1731	5.87836
	BnaA09g05430D	AT5G23090	NF-YB13	regulation of transcription, DNA-templated; transcription cis-regulatory region binding; nucleus; regulation of transcription, DNA-templated; nucleus; regulation of transcription, DNA-templated; protein binding; nucleus; nucleus; transcription cis-regulatory region binding; protein heterodimerization activity; DNA-binding transcription factor activity; transcription cis-regulatory region binding;…	-	0	0	0	0	0	0	4.78147	7.04239	5.0978	6.93184	5.56489	9.52677	0	0	0	0.204113	0	0.88669	4.50817	4.87133	5.31238	5.85133	4.97616	7.10482	0	0.0837751	0	0.566114	0	0.479061	4.86416	4.02918	2.83432	1.74614	5.19612	5.41994
	BnaA09g05840D	AT5G62000	ARF2	protein binding; floral organ abscission; negative regulation of transcription, DNA-templated; plant ovule development; negative regulation of transcription, DNA-templated; protein binding; protein binding; sequence-specific DNA binding; plant ovule development; nucleus; protein binding; floral organ abscission; nucleus; nucleus; nucleus; protein binding; protein binding; nucleus; response to abs…	-	0	0	0	0	0	0	7.22805	6.03306	6.93067	8.49716	6.8304	7.34376	0	0.0299	0	0.511784	0.795988	0.790487	9.79644	8.5499	10.0017	11.2877	7.473	10.0948	0.0266456	0.0280072	0	2.1134	1.72255	2.72266	8.54964	7.05933	9.0139	6.70054	6.4274	8.31516
	BnaA09g07540D	AT5G67190	DEAR2	transcription cis-regulatory region binding; regulation of transcription, DNA-templated; regulation of transcription, DNA-templated; regulation of transcription, DNA-templated; transcription cis-regulatory region binding; regulation of transcription, DNA-templated; nucleus; transcription cis-regulatory region binding; DNA-binding transcription factor activity; regulation of transcription, DNA-tem…	-	0	0	0	0	0	0	5.556	4.83602	5.92906	4.37711	4.60341	2.57181	0	0	0	0	0.441895	0	5.99631	9.18004	4.84327	7.74859	6.09837	8.71436	0	0.124386	0	1.12072	2.05968	0.284516	14.6631	13.7373	17.049	8.34142	8.81714	12.567
	BnaA09g08870D	AT2G16770	bZIP23	DNA-binding transcription factor activity; RNA polymerase II cis-regulatory region sequence-specific DNA binding; DNA binding; regulation of transcription by RNA polymerase II; regulation of transcription by RNA polymerase II; cellular response to zinc ion; cellular response to zinc ion; protein binding; regulation of transcription by RNA polymerase II; nucleus; response to zinc ion; nucleus; DNA…	-	2.3072	2.43837	3.56972	3.0864	1.25452	4.701	8.63791	8.66071	8.35901	9.20875	9.26413	5.94119	4.20652	2.13572	3.34937	1.6572	1.51617	2.82317	8.52254	10.1113	8.10107	6.04225	10.0344	7.08146	3.2736	2.48063	2.91847	2.79383	3.21795	2.0134	6.40607	2.56573	7.21945	4.27849	7.58667	4.32601
	BnaA09g26040D	AT1G30500	NF-YA7	negative regulation of transcription, DNA-templated; protein binding; RNA polymerase II cis-regulatory region sequence-specific DNA binding; regulation of transcription by RNA polymerase II; negative regulation of transcription, DNA-templated; nucleus; protein binding; nucleus; protein binding; protein binding; regulation of transcription by RNA polymerase II; DNA-binding transcription factor act…	-	17.8973	16.282	19.5304	15.8729	16.6672	15.7996	45.8277	40.1083	46.2238	34.4431	35.3426	29.4911	18.3885	14.1689	19.7015	15.4162	16.6914	14.6401	44.0609	36.4699	41.4337	31.3658	39.0922	25.8916	17.8145	15.3296	15.0093	12.5143	9.73498	14.1199	21.9938	26.5737	28.382	24.894	28.1689	23.707
	BnaA09g48440D	AT1G09540	MYB61	phloem or xylem histogenesis; transcription cis-regulatory region binding; seed coat development; regulation of stomatal movement; seed coat development; seed coat development; DNA-binding transcription factor activity; regulation of stomatal movement; root development; root development; seed coat development; transcription cis-regulatory region binding; DNA-binding transcription factor activity;…	-	5.58421	3.91101	4.37592	4.05985	7.06285	6.89972	1.4105	0.597267	1.08887	0.720785	1.19863	1.12774	2.72236	2.29241	2.4452	4.30849	3.44029	5.27331	0.637232	0.282488	0.632343	0	0.714548	0	6.48919	4.48403	3.39445	9.10455	10.159	11.0512	3.33358	1.63124	1.58883	0.114466	0.279799	0.0559716
	BnaA10g26360D	AT5G03740	HD2C	transcription cis-regulatory region binding; protein binding; response to cold; negative regulation of transcription, DNA-templated; seed dormancy process; negative regulation of transcription, DNA-templated; protein binding; negative regulation of transcription, DNA-templated; response to abscisic acid; protein binding; histone deacetylase activity; response to water deprivation; nucleolus; tran…	-	6.59614	5.36242	6.09663	7.16463	6.25354	5.62261	97.3834	78.1274	88.7022	72.3035	68.3013	69.298	6.93816	5.54225	4.69574	8.03931	7.18963	8.48516	97.1655	114.43	93.5813	35.5454	26.7132	23.1979	8.70604	9.23891	10.5563	7.23423	8.74199	6.03793	27.4795	38.8706	22.2887	29.1046	44.05	36.651
	BnaC01g33010D	AT3G19860	bHLH121	transcription cis-regulatory region binding; nucleus; protein binding; transcription cis-regulatory region binding; transcription cis-regulatory region binding; protein binding; transcription cis-regulatory region binding; transcription cis-regulatory region binding; transcription cis-regulatory region binding; transcription cis-regulatory region binding; sequence-specific double-stranded DNA bin…	-	0.0643493	0	0	0.0717347	0	0	9.80282	8.65368	8.0806	5.4127	4.70171	6.98472	0	0	0	0.326262	0.475727	1.1811	9.00754	11.0808	8.86395	3.53896	10.1004	5.55487	0	0	0.0642615	1.13112	1.34626	0.0765748	4.71215	4.88993	4.99515	5.3395	6.16993	3.02627
	BnaC01g34220D	AT3G18380	SHH2	chromatin binding; nucleus; nucleus; nucleus; DNA binding	-	0	0.121124	0.0584788	0.132021	0	0.0635006	19.0349	23.1772	18.1833	13.5946	13.3888	15.9236	0	0	0	2.32676	2.18882	2.39107	27.6982	26.1804	23.2361	14.6545	13.8836	26.2963	0.0586164	0.0616117	0	3.19197	4.88245	3.31182	17.4529	15.3649	15.2862	19.2628	14.3577	12.5588
	BnaC01g35070D	AT3G16770	EBP	nucleus; positive regulation of transcription, DNA-templated; nucleus; cytoplasm; DNA-binding transcription factor activity; DNA binding; positive regulation of transcription, DNA-templated; regulation of transcription, DNA-templated; protein binding; DNA binding; regulation of transcription, DNA-templated; protein binding; transcription cis-regulatory region binding; ethylene-activated signaling…	-	217.209	210.688	216.516	180.109	179.852	196.084	77.2874	79.6636	67.8882	71.3805	72.6649	87.5346	180.918	179.74	185.638	208.911	220.692	191.337	99.6811	93.9438	101.737	147.183	129.891	155.044	149.803	152.218	175.298	182.86	154.247	162.973	116.215	120.368	110.567	130.055	111.061	127.563
	BnaC01g36330D	AT3G15210	ATERF-4	cellular response to hypoxia; negative regulation of transcription, DNA-templated; protein binding; nucleus; transcription cis-regulatory region binding; response to ethylene; induced systemic resistance, jasmonic acid mediated signaling pathway; protein binding; negative regulation of ethylene-activated signaling pathway; negative regulation of transcription, DNA-templated; negative regulation o…	-	0	0	0	0	0	0	11.4996	12.2638	13.9254	15.4529	18.2416	16.7756	0	0	0	2.09087	2.03248	0.134562	12.443	14.3303	10.0562	6.69589	5.9335	12.4463	0	0.114422	0	0	0.406003	0	15.703	22.8278	16.2788	2.696	1.01385	1.5211
	BnaC01g37570D	AT3G13540	MYB5	seed coat development; mucilage biosynthetic process involved in seed coat development; trichome differentiation; trichome morphogenesis; mucilage biosynthetic process involved in seed coat development; DNA binding; seed coat development; mucilage biosynthetic process involved in seed coat development; mucilage biosynthetic process involved in seed coat development; transcription cis-regulatory r…	-	15.3241	15.1573	11.5495	7.97949	11.5118	10.7033	0.390462	0.551129	0.425544	1.29696	1.79178	0.6901	5.07315	9.183	9.11065	9.71199	9.56501	10.7325	0.470406	1.0557	0	0	1.58244	3.38444	9.38106	9.12615	7.34957	6.26155	4.21839	6.4784	0.738257	1.12114	3.00298	0	0	0
	BnaC02g43420D	AT5G65050	MAF2	vernalization response; nucleus; floral meristem determinacy; positive regulation of transcription by RNA polymerase II; nucleus; negative regulation of flower development; negative regulation of flower development; nucleus; regulation of transcription by RNA polymerase II; negative regulation of flower development; negative regulation of flower development; regulation of transcription, DNA-templ…	-	4.37421	2.61673	3.83083	7.72837	5.74415	6.99201	1.06549	1.44376	1.30637	1.22508	0.32596	0.807059	9.02842	8.25097	7.09888	5.96295	9.25396	8.58407	0.866457	2.2086	0.859809	2.02632	0.809654	0	5.80062	4.72305	3.95614	2.90148	4.57059	2.94637	0.67991	0.0764836	1.34092	0.311284	0	0.532739
	BnaC03g60080D	AT4G38620	MYB4	negative regulation of transcription, DNA-templated; negative regulation of transcription, DNA-templated; transcription cis-regulatory region binding; negative regulation of sinapate ester biosynthetic process; negative regulation of sinapate ester biosynthetic process; negative regulation of sinapate ester biosynthetic process; negative regulation of transcription, DNA-templated; negative regula…	-	3.28562	3.3604	5.091	5.43092	2.71059	4.85994	0.365666	0.309679	1.07601	0.224233	0.447466	1.05251	3.0365	3.71262	3.39228	4.52369	4.53697	2.21815	0.859041	1.12048	0.786877	0	0.500159	0	7.73857	4.53855	5.77028	2.45621	0.627434	1.28081	1.40003	0	0.20453	1.70928	1.14899	0.313425
	BnaC03g60260D	AT4G38910	BPC5	DNA-binding transcription factor activity; nucleus; DNA-binding transcription factor activity; nucleus; sequence-specific DNA binding; response to ethylene; regulation of transcription, DNA-templated; nucleus; regulation of transcription, DNA-templated; regulation of transcription, DNA-templated; nucleus; regulation of transcription, DNA-templated; regulation of transcription, DNA-templated; resp…	-	2.30114	2.56117	3.20831	1.28262	3.60647	5.29831	8.21327	6.95573	7.3562	7.97005	11.494	10.126	2.14709	3.0072	4.20027	1.37261	1.83463	5.30023	9.78963	8.97706	5.71903	18.6108	16.0013	14.3464	5.02478	4.36608	5.1367	3.17247	3.66481	3.62425	11.337	11.1015	13.3176	11.87	12.4795	10.6098
	BnaC04g23360D	AT3G58780	SHP1	nucleus; RNA polymerase II transcription regulatory region sequence-specific DNA binding; transcription cis-regulatory region binding; positive regulation of transcription by RNA polymerase II; regulation of transcription by RNA polymerase II; positive regulation of transcription by RNA polymerase II; carpel development; RNA polymerase II cis-regulatory region sequence-specific DNA binding; posit…	-	12.9203	15.7171	12.6632	17.4039	16.5521	9.86686	2.08501	1.39122	2.42728	1.40449	1.73961	0.813581	5.9962	6.36055	7.45997	12.717	12.6031	14.3126	0.627977	0.284712	0.509857	0.480634	0	0	10.3675	8.96229	12.9516	11.0688	8.79344	9.95882	2.95665	2.58517	3.26895	1.93817	4.28643	2.52727
	BnaC04g47290D	AT2G40620	bZIP18	nucleus; transcription cis-regulatory region binding; DNA-binding transcription factor activity; regulation of transcription, DNA-templated; transcription cis-regulatory region binding; chromatin DNA binding; protein binding; DNA-binding transcription factor activity; chromatin DNA binding; nucleus; nucleus; protein binding; regulation of transcription, DNA-templated; transcription cis-regulatory…	-	1.24799	1.12623	1.15999	1.88224	1.11766	2.28302	5.97072	6.98284	5.42266	5.66639	4.34903	5.81471	1.36521	0.978546	0.639426	0.930516	1.3568	1.61691	10.6185	4.35609	6.88307	6.05598	6.69761	6.3371	1.16272	1.22213	1.68615	0.430136	4.24615	2.35867	2.41907	4.6261	1.12646	3.3918	5.27908	4.67093
	BnaC05g46940D	AT3G04930	-	protein binding; regulation of transcription, DNA-templated; regulation of transcription, DNA-templated; regulation of transcription, DNA-templated; nucleus; nucleus; protein binding; regulation of transcription, DNA-templated; protein binding	-	0	0	0	0.195675	0.0954426	0.141176	14.2196	13.4818	14.8181	11.1168	10.2688	9.05428	0	0	0	1.39057	2.97382	1.44979	15.9707	14.5002	15.4927	7.0246	7.70581	5.72421	0.0434392	0.045659	0.131467	3.90821	4.26631	4.33421	11.8494	9.51591	10.0607	8.48237	10.9234	9.26656
	BnaC06g39570D	AT1G79180	MYB63	transcription cis-regulatory region binding; regulation of secondary cell wall biogenesis; transcription cis-regulatory region binding; response to UV; positive regulation of transcription, DNA-templated; lignin biosynthetic process; positive regulation of transcription, DNA-templated; DNA-binding transcription factor activity; transcription cis-regulatory region binding; nucleus; lignin biosynth…	-	27.2999	24.192	27.5148	36.9991	25.0113	29.3763	1.32769	1.32884	0.887919	2.68304	2.3078	1.82848	18.9207	14.8509	20.7657	30.2191	36.287	31.689	0.981525	1.19657	2.70554	1.6527	0	0	15.7333	19.4556	13.3512	17.4201	25.6578	26.0337	1.62599	3.98548	6.83549	5.64198	5.25788	9.05234
	BnaC08g04110D	AT1G47870	E2FC	nucleus; regulation of transcription from RNA polymerase II promoter in response to UV-induced DNA damage; regulation of transcription from RNA polymerase II promoter in response to UV-induced DNA damage; transcription cis-regulatory region binding; glucosinolate metabolic process; transcription cis-regulatory region binding; DNA-binding transcription factor activity; regulation of transcription …	-	0.0671289	0	0	0	0	0	4.24649	3.6697	2.83349	2.19217	2.4524	2.56009	0	0	0	0.255266	1.90239	0.657129	3.21051	4.06143	3.72981	5.86737	5.40007	6.3099	0	0	0.134075	0	0	0.0798825	6.14462	8.95812	6.18039	4.74727	3.899	5.13784
	BnaC08g05990D	AT1G22490	bHLH094	nucleus; RNA polymerase II cis-regulatory region sequence-specific DNA binding; regulation of transcription by RNA polymerase II; regulation of transcription, DNA-templated; regulation of transcription by RNA polymerase II; protein dimerization activity; regulation of transcription, DNA-templated; regulation of transcription by RNA polymerase II; protein binding; nucleus; RNA polymerase II cis-re…	-	1.6702	1.61831	0.694507	1.95988	0.382381	0.942683	21.1083	22.6818	20.222	15.5711	15.5363	14.4413	2.69253	1.0741	1.24422	2.11705	1.84131	0.537818	54.9617	50.8319	54.2348	18.8198	15.695	17.5374	0.870175	1.64635	0.965637	2.36928	3.35361	5.54412	9.17286	3.58436	10.1562	3.64704	3.97112	4.37725
	BnaC08g26910D	AT3G55980	SZF1	response to chitin; cellular response to hypoxia; nucleus; regulation of transcription, DNA-templated; regulation of transcription, DNA-templated; regulation of transcription, DNA-templated; nucleus; cellular response to hypoxia; DNA-binding transcription factor activity; cellular response to hypoxia; response to chitin; cellular response to hypoxia; regulation of transcription, DNA-templated	-	0	0.441249	0.0355059	0.0801575	0.156391	0.0771099	17.6839	16.47	16.7689	14.6581	17.4652	14.1682	0.589941	0.31949	0.587164	0.0455713	0.885975	1.36377	5.1584	3.80659	5.32691	2.2244	2.75106	2.55181	0.249126	0.598529	0.287227	0.0421311	0.486696	0.770094	6.31852	6.53025	7.20424	3.96633	2.58539	3.71313
	BnaC09g00040D	AT4G02590	UNE12	regulation of salicylic acid mediated signaling pathway; regulation of salicylic acid mediated signaling pathway; regulation of salicylic acid mediated signaling pathway; regulation of transcription, DNA-templated; DNA-binding transcription factor activity; protein binding; regulation of transcription, DNA-templated; DNA-binding transcription factor activity; protein binding; regulation of defens…	-	11.0556	8.19936	11.4929	11.5316	11.179	15.8078	0	0	0	0.319893	0.574523	0.632217	9.40642	10.557	9.43254	4.83503	7.72714	6.24975	0.301665	0.075223	0.0748378	0	0	0	32.3198	32.0205	25.8902	8.10667	11.3778	7.69355	3.60994	3.53493	4.49347	4.6331	2.32462	2.56358
	BnaC09g00090D	AT4G02640	BZO2H1	DNA-binding transcription factor activity; nucleus; protein binding; protein binding; regulation of transcription, DNA-templated; plant-type hypersensitive response; DNA-binding transcription factor activity; positive regulation of seed maturation; positive regulation of seed maturation; protein binding; positive regulation of transcription, DNA-templated; protein binding; nucleus; plant-type hyp…	-	36.3838	48.3633	38.9749	42.7394	44.0776	49.1849	2.90702	3.30416	2.37616	8.67864	5.90937	7.53294	47.6447	45.1546	48.2592	43.9398	53.6648	43.8678	5.25332	6.13614	8.29967	1.97862	1.62769	2.84182	68.9825	64.3689	70.1237	36.0397	35.1497	41.1102	13.6144	14.9916	18.6134	8.77228	12.5652	16.3382
	BnaC09g02330D	AT5G03780	TRFL10	protein binding	-	5.64159	7.95651	6.33393	5.95806	4.97268	9.17046	0	0	0	0.646429	1.46588	0.696852	5.58681	3.69406	3.6208	3.23675	3.36588	7.55722	0.415633	0.414567	0.343703	0.874808	0.582577	0	5.46705	5.43747	4.98154	5.21931	3.87337	4.94672	3.0984	1.37582	1.39366	0.223981	1.86148	1.80711
	BnaC09g09020D	AT2G16485	NERD	DNA methylation on cytosine; Cdc73/Paf1 complex; cytosol; regulation of heterochromatin assembly by small RNA; cytoplasm; nucleus; Cdc73/Paf1 complex; regulation of heterochromatin assembly by small RNA; DNA binding; regulation of heterochromatin assembly by small RNA; RNA polymerase II C-terminal domain phosphoserine binding; DNA methylation on cytosine; protein binding; regulation of heterochro…	-	0.636464	0.920308	0.953674	1.05203	1.19335	0.776677	7.62172	6.86267	7.04047	7.92718	7.08604	7.12517	0.816286	0.585094	1.12308	1.19621	1.75773	0.725087	7.21947	7.2265	7.51975	8.59988	9.8609	6.75721	1.78148	0.82208	0.854766	1.44025	2.59288	1.82817	7.87494	8.60321	6.63631	6.91187	7.64839	6.03094
	BnaC09g09130D	AT2G16770	bZIP23	DNA-binding transcription factor activity; RNA polymerase II cis-regulatory region sequence-specific DNA binding; DNA binding; regulation of transcription by RNA polymerase II; regulation of transcription by RNA polymerase II; cellular response to zinc ion; cellular response to zinc ion; protein binding; regulation of transcription by RNA polymerase II; nucleus; response to zinc ion; nucleus; DNA…	-	0.0604308	0	0.0596802	0	0	0	11.7024	13.4784	12.9451	17.4619	16.1102	15.4825	0.396641	0.201381	0.328978	1.07238	0.372298	0.221835	12.5476	10.5467	16.0887	13.5312	11.501	19.8231	0.119641	0.125755	0	0.0708162	0.520586	1.29441	7.6888	10.0243	9.54559	7.74945	8.41275	8.08015
	BnaC09g09660D	AT2G18162	-	-	-	0.474056	0.848479	0.234084	1.45327	0.773291	1.01674	67.7794	80.0773	85.9169	56.6457	59.5617	54.1213	2.59291	1.7114	1.41939	5.25775	3.21258	2.4653	119.029	111.278	127.307	85.4298	79.292	71.8412	1.29049	1.84968	2.13034	5.83301	5.54228	6.62841	54.1321	61.0645	63.9701	30.7309	29.7195	27.6492
	BnaC09g10430D	AT2G20400	PHL4	regulation of transcription, DNA-templated; pollen development; regulation of transcription, DNA-templated; DNA-binding transcription factor activity; nucleus; DNA binding; nucleus; regulation of transcription, DNA-templated; regulation of transcription, DNA-templated; nucleus	-	0	0.124068	0.718799	0.338072	0.197878	0	5.95104	7.22824	7.48847	7.14253	7.96501	10.3794	0.265401	0.269496	0	1.07633	0	0.296869	11.108	12.5615	7.09107	8.51794	5.35516	2.85061	0	0.252436	0.181712	2.27446	0.671789	1.227	4.16391	2.19212	2.95634	2.63079	3.13145	4.19478
	BnaC09g15590D	AT1G58110	-	regulation of transcription, DNA-templated; nucleus; regulation of transcription, DNA-templated; nucleus; regulation of transcription, DNA-templated; protein binding; DNA-binding transcription factor activity; regulation of transcription, DNA-templated	-	0.146561	0.749483	0.385974	0.272302	0.743784	0.628679	6.62233	6.24934	7.32045	6.09141	6.89784	7.97801	0.320653	1.08534	1.17019	0.805012	0.361169	1.25536	9.97276	7.6167	10.688	7.10072	7.09306	10.7773	1.25737	0.254157	0.146361	0.744242	0.721462	2.44167	4.7401	4.93478	2.68988	3.36274	4.99945	4.1896
	BnaC09g28480D	AT5G52510	SCL8	sequence-specific DNA binding; regulation of transcription, DNA-templated; nucleus; cytoplasm; regulation of transcription, DNA-templated; regulation of transcription, DNA-templated; nucleus; regulation of transcription, DNA-templated; DNA-binding transcription factor activity; regulation of transcription, DNA-templated; regulation of transcription, DNA-templated; DNA-binding transcription factor…	-	10.3436	10.0587	10.5082	13.5628	12.2166	12.5925	4.87075	3.98594	3.48922	4.4467	3.59965	2.69449	6.26042	7.44007	6.64634	9.672	6.52911	11.6712	4.59881	5.17889	5.98656	8.99247	6.3628	4.02535	14.3516	12.7472	12.7848	11.5747	9.0775	8.32352	4.38475	4.39991	5.39519	5.47615	5.19799	6.21544
Carbohydrate metabolic	BnaA02g00040D	AT5G09640	SNG2	secondary metabolic process; sinapoyltransferase activity; secondary metabolic process; sinapoylglucose-choline O-sinapoyltransferase activity; serine-type carboxypeptidase activity; transferase activity, transferring acyl groups other than amino-acyl groups; serine-type carboxypeptidase activity; extracellular region; proteolysis	up	13.1995	11.1419	8.53857	14.0718	16.1093	15.5148	82.7469	83.9417	81.5041	86.2431	85.9368	98.5811	7.56643	10.3083	10.2921	13.5893	17.187	14.9523	135.481	121.855	128.103	57.0027	34.4362	48.1534	6.90398	5.63749	4.66245	24.519	18.7267	25.9272	67.3222	63.5109	82.1505	60.0562	69.5607	64.3664
	BnaA02g07850D	AT5G58090	-	glucan endo-1,3-beta-D-glucosidase activity; plasma membrane; extracellular region; carbohydrate metabolic process; plastid; plasma membrane; anchored component of plasma membrane; plasma membrane; plasmodesma; anchored component of plasma membrane; plasma membrane; anchored component of plasma membrane; anchored component of plasma membrane; anchored component of membrane; anchored component of …	-	7.0558	8.27986	7.40825	6.62365	7.18844	10.3542	2.10945	1.46166	2.89986	2.42542	1.46667	4.28505	4.22488	5.6926	4.04326	5.5544	5.03324	4.99846	1.38619	1.29622	1.03167	2.04232	1.60295	1.85218	7.71976	5.64133	7.78787	7.22395	7.95202	10.7826	2.78735	3.02845	2.74861	1.82083	2.80743	2.3286
	BnaA02g12790D	AT1G67070	DIN9	GDP-mannose biosynthetic process; response to sucrose; response to DDT; response to absence of light; carbohydrate metabolic process; response to L-ascorbic acid; response to absence of light; cell wall mannoprotein biosynthetic process; response to L-ascorbic acid; response to sucrose; response to absence of light; zinc ion binding; response to light stimulus; L-ascorbic acid biosynthetic proces…	-	3.64622	5.40257	6.50937	8.54628	8.08291	5.36393	1.38804	2.24881	0.83859	0.878926	1.01543	1.05138	4.14211	4.93299	3.71544	4.918	8.06378	5.94884	0.545292	0.543894	0.541108	0.183634	0.321012	0	5.83057	6.17715	5.41518	6.5736	5.98298	5.67401	2.78129	2.55591	2.40508	0.176312	0.775753	0.344851
	BnaA02g28040D	AT3G26380	-	carbohydrate metabolic process; arabinogalactan protein metabolic process; arabinogalactan protein metabolic process; arabinogalactan protein metabolic process; polysaccharide binding; raffinose alpha-galactosidase activity; hydrolase activity, hydrolyzing O-glycosyl compounds; cell wall; hydrolase activity, hydrolyzing O-glycosyl compounds	-	4.79154	6.59164	6.86476	6.80848	5.43088	7.67138	2.43949	2.76694	4.20166	4.04038	3.16512	2.37575	9.85566	6.89673	6.98038	9.15298	6.90171	7.47336	3.22761	2.90525	2.38261	4.14229	2.94613	2.9452	6.7139	5.47706	6.67204	5.45682	7.14251	6.6254	3.9535	4.94069	3.929	2.44991	3.67089	2.98711
	BnaA03g07790D	AT5G19855	RbcX2	chloroplast stroma; ribulose bisphosphate carboxylase complex assembly; chaperone-mediated protein folding; chloroplast stroma; protein folding chaperone; mitochondrion; ribulose bisphosphate carboxylase complex assembly; protein folding chaperone	-	8.55224	8.91673	5.65801	11.9404	8.66834	9.34938	0.750353	2.26952	0.963802	1.15033	0.163966	0.893135	3.26989	3.41258	6.41859	7.36721	5.72919	4.064	2.03396	2.51178	1.15335	0	0.896006	0	6.49324	7.68898	5.14092	4.67044	5.31351	4.64389	0.988032	0.923354	0.74946	0.861209	0.4593	0
	BnaA03g10950D	AT5G56300	GAMT2	cellular_component; gibberellin carboxyl-O-methyltransferase activity; methylation; gibberellin A4 carboxyl methyltransferase activity; S-adenosylmethionine-dependent methyltransferase activity; S-adenosylmethionine-dependent methyltransferase activity; methylation	down	70.7314	55.3405	61.5317	70.926	76.1712	75.7285	8.43582	7.70822	7.74212	10.6636	9.50795	9.36043	36.5556	35.0823	34.1993	50.4219	49.5083	51.5508	3.6774	6.60235	4.97616	4.61589	2.19299	6.37738	73.989	87.9086	81.3389	49.5038	57.4193	61.456	26.3907	16.4135	22.2988	13.7279	14.3209	9.19687
	BnaA03g31200D	AT3G10410	SCPL49	vacuole; serine-type carboxypeptidase activity; serine-type carboxypeptidase activity; cytosol; vacuole; vacuole; extracellular region; vacuole	-	2.53667	2.39092	2.30868	2.88325	5.62535	1.9202	6.42124	4.67674	6.50831	5.31579	6.13881	4.32878	2.23083	1.6575	2.81602	2.14356	3.24812	1.76499	5.3378	5.09263	5.1817	9.62286	6.88	5.67711	3.93891	2.94988	4.17234	2.33146	2.63207	3.90643	6.55604	6.13042	7.18323	7.22251	5.82372	9.54004
	BnaA05g19250D	AT3G19930	STP4	plasma membrane; integral component of plasma membrane; plasma membrane; monosaccharide transmembrane transporter activity; sucrose transport; carbohydrate transmembrane transporter activity; plasma membrane; sucrose:proton symporter activity; plasma membrane; integral component of plasma membrane	down	94.9548	100.848	99.5406	144.035	137.732	160.079	0.883187	1.44606	1.20318	2.61767	3.55749	1.65014	32.13	27.813	33.4188	58.4454	64.3435	71.3769	0.319204	0.583707	0.263963	0.940589	0.223708	0	87.8108	82.8072	83.0746	115.763	113.377	100.892	5.17659	4.90274	1.93482	4.73045	5.50821	4.71029
	BnaA05g32060D	AT3G42950	PGF6	chloroplast; carbohydrate metabolic process; polygalacturonase activity	down	13.8129	12.5624	15.4042	12.9818	15.5297	12.3515	0	0.0464678	0	3.40672	2.18215	2.61832	10.1355	9.01722	10.6431	10.2895	6.86016	13.4695	0.247886	0.3956	0.295181	3.5061	2.54335	2.60896	13.8837	15.0796	14.558	9.76181	7.79332	9.91285	3.15116	2.83581	3.26081	3.32623	2.19427	2.50827
	BnaA06g19010D	AT3G48690	CXE12	cytosol; nucleus; cytoplasm; carboxylic ester hydrolase activity; cytosol; cytosol; methyl indole-3-acetate esterase activity; hydrolase activity	-	38.6928	31.9658	33.8316	28.5275	43.1909	40.9081	4.14066	6.41648	4.96877	9.72433	9.56787	11.8114	36.2057	36.3096	39.453	64.528	64.1555	59.036	10.1095	9.36903	9.795	15.3471	16.6695	20.5524	30.5336	32.3778	29.6444	22.8711	22.1711	24.6055	5.49686	6.95639	7.8843	6.04851	5.34772	7.48837
	BnaA07g33390D	AT1G77210	STP14	chloroplast; transmembrane transporter activity; transmembrane transport; plasma membrane; chloroplast; plasma membrane; chloroplast; transmembrane transport; carbohydrate transmembrane transporter activity; galactose transmembrane transporter activity	down	5.75712	6.6629	6.58333	6.98083	8.07309	7.85271	0	0.220857	0.373036	0.349823	0	0.098767	5.19297	3.36581	3.95887	6.01715	6.90694	7.10639	0.294545	0.470063	0.409199	0.495957	0.792676	0	9.19835	7.88184	8.77519	10.2381	4.5369	8.95423	1.38678	0.0467999	1.00283	0.380946	0	0
	BnaA07g34930D	AT1G79440	SSADH1	response to light stimulus; leaf development; gamma-aminobutyric acid catabolic process; cotyledon development; glutamate decarboxylation to succinate; gamma-aminobutyric acid catabolic process; chloroplast; response to heat; response to cold; response to light stimulus; gamma-aminobutyric acid catabolic process; mitochondrial matrix; cotyledon development; cytosol; glutamate decarboxylation to s…	-	63.4832	68.6222	71.7673	67.8368	60.2845	75.1516	109.681	116.582	112.272	106.373	99.8949	102.696	49.9908	51.8088	45.0535	49.7138	47.9869	59.7133	74.6936	74.6848	72.1664	150.947	151.632	144.788	58.5283	60.4162	58.8878	69.5164	71.8448	71.7132	129.191	128.103	125.198	110.723	113.255	102.345
	BnaA09g01380D	AT4G03200	-	nucleus; chloroplast; chloroplast; chloroplast; chloroplast; carbohydrate metabolic process	up	0.0285304	0.0291797	0.028176	0	0	0	12.5967	11.2295	14.8124	7.59469	6.3946	6.36098	0	0.0633835	0	0.795596	1.54676	1.50116	7.65449	6.63901	6.53896	12.6646	10.5238	14.4487	0.0282423	0	0	0.802403	0.807553	1.25618	17.8628	16.8419	17.4085	18.5353	16.8867	20.0999
	BnaA09g04240D	AT5G26570	PWD	starch catabolic process; chloroplast; chloroplast stroma; starch binding; plastid; 6-phosphoglucan, water dikinase activity; chloroplast; protein autophosphorylation; starch catabolic process; chloroplast; chloroplast stroma; protein autophosphorylation; starch metabolic process; starch catabolic process; phosphogluco-amylopectin water dikinase activity; chloroplast stroma; chloroplast; phosphog…	-	0	0.0450973	0	0	0.0239756	0.0236428	10.5311	10.2926	10.8879	12.3485	11.6679	12.5474	0	0.0489797	0	0.754525	0.298815	0.5935	6.45508	6.64374	6.91596	5.02319	5.1908	3.08736	0	0.0229395	0.0220168	3.41032	3.20159	3.90909	5.32766	3.55501	4.71631	3.86664	2.94726	2.66325
	BnaA09g06620D	AT5G63510	GAMMA CAL1	mitochondrial respiratory chain complex I; photorespiration; response to salt stress; mitochondrion; mitochondrial respiratory chain complex I; respiratory chain complex I; vegetative to reproductive phase transition of meristem; photorespiration; plastid; protein binding; vegetative to reproductive phase transition of meristem; mitochondrial respiratory chain complex I; mitochondrion; mitochondr…	up	0	0	0.0861696	0	0	0.0935693	14.0805	13.8325	13.9031	12.9516	19.901	14.4195	0	0	0	0.442389	0.752563	1.70826	14.0457	11.2686	13.4329	5.31273	8.73088	6.61144	0.172745	0	0	3.06745	1.07379	4.56853	5.91016	5.90268	8.50574	4.77181	7.4007	8.36775
	BnaA09g08320D	AT2G13560	NAD-ME1	ATP binding; NAD binding; mitochondrion; zinc ion binding; pyruvate metabolic process; mitochondrion; malate metabolic process; protein binding; malate metabolic process; mitochondrion; cobalt ion binding; mitochondrion; malate dehydrogenase (decarboxylating) (NAD+) activity; ATP binding; protein homodimerization activity; malic enzyme activity; malate dehydrogenase (decarboxylating) (NAD+) activ…	up	0.037542	0.0383965	0.111227	0	0	0	22.2946	24.1349	23.7696	16.9036	20.0908	21.109	0	0	0.0408749	0.85655	1.34146	0.96469	18.8745	23.5436	16.1658	19.5406	16.9046	19.8407	0.111489	0	0.112472	4.35539	3.6499	5.80768	11.6494	12.2811	11.928	8.31876	12.7716	10.8357
	BnaA09g11640D	AT1G64390	AtGH9C2	carbohydrate binding; extracellular region; cellulase activity	-	17.8612	18.4714	19.1475	20.4662	18.9905	17.1603	8.40056	10.5626	7.56718	2.5954	3.08131	2.53223	27.347	26.9577	26.7846	25.1226	23.6847	27.1366	3.71774	3.90135	3.18964	5.51008	7.65369	7.41942	17.5822	16.0281	18.4004	16.8846	11.2764	17.6594	5.22686	5.59942	6.29293	8.67123	5.87667	9.88833
	BnaA09g40110D	AT4G27820	BGLU9	carbohydrate metabolic process; peroxisome; beta-glucosidase activity; plasma membrane; hydrolase activity, hydrolyzing O-glycosyl compounds; scopolin beta-glucosidase activity	down	4.75105	3.94508	5.29596	4.61462	3.22278	5.29674	1.09311	1.44005	1.43952	1.6758	1.2076	1.10398	3.60209	2.92614	2.81689	4.17377	4.40498	9.20956	0.164615	0.328386	0.70786	0.230984	0	0	5.54124	6.50962	6.57662	3.25233	5.03643	5.5977	0.990333	0.784666	0.976567	0.487904	0.390313	0.60728
	BnaA10g22460D	AT5G09600	SDH3-1	mitochondrial respiratory chain complex II, succinate dehydrogenase complex (ubiquinone); respiratory chain complex II; mitochondrial respiratory chain complex II, succinate dehydrogenase complex (ubiquinone); mitochondrial electron transport, succinate to ubiquinone; oxidoreductase activity, acting on the CH-CH group of donors; mitochondrial respiratory chain complex II, succinate dehydrogenase …	up	1.07269	1.0971	0.983696	1.53746	0.333294	2.30067	9.10036	8.62848	11.6429	8.5679	8.32182	9.74027	0.586721	0.851107	0.750805	3.20496	0.755263	0.281266	8.84834	7.84502	8.86915	7.22372	4.13413	7.64304	1.59278	1.19584	1.4538	1.25704	1.22581	2.55297	4.41847	2.62719	5.60192	4.19032	6.64012	5.65235
	BnaC01g14250D	AT4G22790	RHC1	regulation of stomatal opening; membrane; cellular response to carbon dioxide; transmembrane transport; plasma membrane; transmembrane transport; cellular response to carbon dioxide; protein binding; transmembrane transporter activity; plasma membrane; antiporter activity; xenobiotic transmembrane transporter activity; regulation of stomatal opening; protein binding	-	12.6138	10.5854	10.168	11.6578	13.4242	11.7349	0.417548	1.06085	0.568831	0.480091	0.266122	0.843398	6.66342	8.14345	6.69075	14.212	12.8853	12.7963	0.565919	0.689905	0.311987	0	0	0	4.32223	4.0944	3.76822	10.6756	7.56261	9.62197	2.1217	1.39873	2.62743	2.08395	2.43517	1.44152
	BnaC01g17900D	AT4G25970	PSD3	phosphatidylethanolamine biosynthetic process; phosphatidylserine decarboxylase activity; phosphatidylethanolamine biosynthetic process; phosphatidylethanolamine biosynthetic process; phosphatidylethanolamine biosynthetic process; phosphatidylethanolamine biosynthetic process; cytoplasm; calcium ion binding; cytosol; phosphatidylserine decarboxylase activity; phosphatidylethanolamine biosynthetic…	up	1.50237	1.26766	1.14987	3.30771	1.34788	1.89306	7.32179	7.638	7.09449	4.98048	5.52563	6.50086	1.19152	1.25163	2.04468	1.57106	2.45275	1.37876	6.0461	7.429	6.56491	8.70506	6.74283	8.50187	1.07822	1.13331	0.787665	1.01232	1.29422	1.92188	3.43796	4.00275	2.57653	2.97487	5.09021	3.0132
	BnaC01g34490D	AT3G18080	BGLU44	esculin beta-glucosidase activity; beta-gentiobiose beta-glucosidase activity; beta-glucosidase activity; cell wall; 4-methylumbelliferyl-beta-D-glucopyranoside beta-glucosidase activity; chloroplast; beta-mannosidase activity; cellobiose glucosidase activity; plant-type cell wall; beta-glucosidase activity; cytosolic ribosome; cytosolic ribosome; scopolin beta-glucosidase activity; cell wall; am…	up	0.221536	0.271894	0.131271	0.296354	0.192733	0.142543	9.49528	11.0933	11.7822	16.2667	13.9118	19.2804	0	0	0	0.336968	1.09186	1.57226	11.3188	11.9599	10.1036	6.52695	9.91026	10.1569	0.131579	0.0922021	0.176987	3.42683	1.63581	2.7417	10.2202	8.82791	8.07853	3.88536	4.90183	6.74143
	BnaC01g34530D	AT3G18030	ATHAL3A	coenzyme A biosynthetic process; phosphopantothenoylcysteine decarboxylase activity; coenzyme A biosynthetic process; FMN binding; coenzyme A biosynthetic process; coenzyme A biosynthetic process; coenzyme A biosynthetic process; hyperosmotic salinity response; coenzyme A biosynthetic process; coenzyme A biosynthetic process; phosphopantothenoylcysteine decarboxylase activity; coenzyme A biosynth…	-	1.01064	1.20592	1.41396	0.751087	0.274763	0.632215	9.0244	7.09018	8.26515	9.16766	9.47983	5.76494	0.644913	1.21618	0.366787	2.34855	1.34903	0.927489	10.4136	9.79898	7.79904	6.94766	4.37892	4.766	0.917065	1.66497	2.01852	1.77649	1.55468	2.10463	1.69599	3.90238	4.18104	5.00299	3.64935	2.64051
	BnaC01g34580D	AT3G17940	-	galactose catabolic process via UDP-galactose; galactose catabolic process via UDP-galactose; cytosol; cytosol; carbohydrate binding; galactose catabolic process via UDP-galactose; glucose metabolic process; cytosol; glucose metabolic process; cytoplasm; aldose 1-epimerase activity	up	3.99315	3.18416	1.40364	2.41434	3.75367	0.653217	33.4647	31.1528	35.7811	25.5176	23.1217	27.4659	0.518262	0.97734	1.10533	3.43152	2.50177	1.98759	25.7372	24.4901	21.701	11.1665	11.8848	16.8132	0.870962	1.61967	0.878646	3.25178	2.91519	3.46317	12.1424	17.4362	11.9736	9.7002	11.4187	10.797
	BnaC02g36080D	AT3G26380	APSE	carbohydrate metabolic process; arabinogalactan protein metabolic process; arabinogalactan protein metabolic process; arabinogalactan protein metabolic process; polysaccharide binding; raffinose alpha-galactosidase activity; hydrolase activity, hydrolyzing O-glycosyl compounds; cell wall; hydrolase activity, hydrolyzing O-glycosyl compounds	up	1.09121	0.46181	1.11481	0.755033	1.22759	1.73511	6.60651	7.98108	6.55156	6.10665	5.38712	5.44568	0.82324	1.08673	0.737428	1.47854	1.6227	1.24315	11.6754	11.9081	9.80002	10.0143	5.38936	7.03769	0.148991	0.743872	0.751528	2.82204	3.47301	2.41793	11.3316	11.7163	11.8533	8.40873	9.26237	7.59881
	BnaC05g22100D	AT4G22960	-	thiol-dependent deubiquitinase; protein K48-linked deubiquitination; cytosol; Lys48-specific deubiquitinase activity; protein K48-linked deubiquitination; Lys48-specific deubiquitinase activity; thiol-dependent deubiquitinase; cell periphery; cytoplasm; cysteine-type carboxypeptidase activity; cysteine-type carboxypeptidase activity	-	0	0.752159	0	3.2793	0	1.97164	6.64598	14.071	4.65629	9.09697	8.7136	7.19147	0	1.63382	0.80071	0	0	0	12.0101	11.9793	11.4923	10.1113	4.68948	15.871	0.363997	0.382598	0.734417	1.72361	0	0	8.07798	0.340762	7.96569	2.08032	4.40709	4.74709
	BnaC05g32770D	AT3G19930	STP4	plasma membrane; integral component of plasma membrane; plasma membrane; monosaccharide transmembrane transporter activity; sucrose transport; carbohydrate transmembrane transporter activity; plasma membrane; sucrose:proton symporter activity; plasma membrane; integral component of plasma membrane	-	3.49276	3.52703	4.27897	5.7665	3.99063	3.60335	0	0.0966769	0	0.437514	0.436537	0	1.74113	2.21	1.97362	4.70742	3.81331	5.73453	0	0	0.0511773	0	0	0	7.1338	7.17633	7.06428	4.76654	4.4616	2.84104	1.57831	2.37637	1.11739	0.541949	0.692935	0.203847
	BnaC05g46700D	AT3G42950	-	chloroplast; carbohydrate metabolic process; polygalacturonase activity	-	0.0410809	0	0	0.0457957	0	0	5.88691	6.2881	6.58925	3.49614	3.77227	4.25821	0	0	0	0.104144	0.151853	0.100536	7.76311	7.21743	7.22802	1.61378	2.41806	2.00954	0	0.0427441	0	2.02192	1.21335	2.19986	2.2938	3.57859	2.44732	1.97553	2.61331	2.57598
	BnaC08g12180D	AT4G26420	GAMT1	methylation; S-adenosylmethionine-dependent methyltransferase activity; gibberellin A9 carboxyl methyltransferase activity; S-adenosylmethionine-dependent methyltransferase activity; gibberellin carboxyl-O-methyltransferase activity; cellular_component; methylation	down	32.6346	25.4702	34.5786	39.2806	40.1784	37.548	2.87912	4.14511	1.64735	1.54484	2.42219	1.59926	20.4929	18.8273	18.8586	36.0891	32.9746	27.5618	2.42803	0.691943	0.774449	0.146012	0.510491	0	60.71	62.8841	55.1582	23.7821	27.0796	13.0039	3.60641	4.54677	3.48918	8.83199	6.7165	5.68965
	BnaC09g11540D	AT2G20420	-	succinate-CoA ligase complex; tricarboxylic acid cycle; mitochondrion; succinate-CoA ligase (ADP-forming) activity; succinyl-CoA metabolic process; mitochondrion; mitochondrion; tricarboxylic acid cycle; mitochondrion; mitochondrion; ATP binding; mitochondrion; mitochondrion; response to cadmium ion; tricarboxylic acid cycle; ATP binding; copper ion binding; mitochondrion; mitochondrion; mitochon…	up	1.37025	1.19382	0.801913	3.45104	3.31138	0.9252	15.1347	12.429	13.4419	20.5906	23	22.4314	1.60998	1.63483	1.38138	2.3158	4.87745	2.79447	11.1887	12.3409	10.5154	14.7029	9.85772	8.81051	1.45689	1.37292	1.52042	4.46037	2.68559	3.92546	18.1634	17.5894	15.987	18.4234	17.5457	14.6946
	BnaC09g13570D	AT1G62380	ACO2	positive regulation of seed germination; ethylene biosynthetic process; ethylene biosynthetic process; Golgi apparatus; detection of ethylene stimulus; nucleus; ethylene biosynthetic process; cellular response to nitric oxide; plasma membrane; ethylene biosynthetic process; cytosol; ethylene biosynthetic process; Golgi apparatus; endoplasmic reticulum; cell wall; 1-aminocyclopropane-1-carboxylate…	up	0	0.0712103	0.0687608	0	0.0757167	0.0746656	6.6516	7.46014	6.8329	9.16371	8.86828	7.21701	0	0	0.530648	0	0	0	7.55324	5.1846	7.17291	3.07699	0.546431	2.13701	0	0	0	0.163182	0.17137	0	8.79496	5.93611	9.11263	3.08561	2.0541	1.92612
	BnaA04g05530D	AT3G52340	SPP2	chloroplast; sucrose biosynthetic process; sucrose-phosphate phosphatase activity; magnesium ion binding; chloroplast; cytosol; sucrose biosynthetic process; sucrose biosynthetic process; cytosol; sucrose biosynthetic process; cytosol	-	3.92944	6.33746	6.21897	9.94019	9.31338	10.5887	0.585334	1.43206	1.32901	1.29616	0.79586	2.16756	6.66822	7.38668	8.22748	7.27954	10.304	7.82873	1.23406	0.761983	1.92436	0	0.840158	0	7.33071	5.24171	6.43952	7.49746	6.50971	10.2512	1.93674	2.75444	2.50095	0	0	0
	BnaA07g34980D	AT1G79550	PGK	vacuolar membrane; plasma membrane; glycolytic process; phosphoglycerate kinase activity; glycolytic process; phosphoglycerate kinase activity; cytosol; vacuolar membrane; ATP binding; glycolytic process; protein kinase activity; gluconeogenesis; response to heat; cytoplasm; nucleus; plasma membrane; cytoplasm; glycolytic process; apoplast; nucleus; phosphoglycerate kinase activity; protein kinas…	-	36.9176	35.2406	38.6195	28.0461	30.5119	25.9827	172.848	177.478	170.834	282.196	283.456	289.714	21.778	21.4458	23.7002	23.224	21.632	21.8171	191.268	180.405	207.337	180.903	171.801	179.88	27.9364	36.8757	29.8214	65.2456	59.1635	57.8593	86.4583	93.4619	92.1185	96.2824	96.8128	101.927
	BnaC09g31650D	AT5G55250	IAMT1	identical protein binding; indole acetic acid carboxyl methyltransferase activity; S-adenosylmethionine-dependent methyltransferase activity; methylation; cellular_component; magnesium ion binding; indole-3-acetate carboxyl methyltransferase activity; polarity specification of adaxial/abaxial axis; auxin homeostasis; S-adenosylmethionine-dependent methyltransferase activity	down	29.8738	34.1758	31.9848	41.3892	44.5379	37.4879	2.72845	2.43559	3.37543	3.84369	3.66592	1.28469	15.8087	13.0706	16.3562	27.5852	30.897	30.334	3.73128	2.39253	4.03325	2.24385	0.168107	1.58882	74.9764	71.3786	69.7625	53.3484	59.8914	52.4065	0.993409	2.32909	2.57789	1.45421	1.79048	0.632067
Flavonoid metabolic	BnaA03g47580D	AT4G25640	FFT	vacuolar membrane; chloroplast; xenobiotic transmembrane transporter activity; pollen development; cytoplasm; flavonoid metabolic process; anther dehiscence; transmembrane transport; flavonoid biosynthetic process; transmembrane transport; antiporter activity; anther dehiscence; flavonoid biosynthetic process; anther dehiscence; vacuolar membrane; membrane; cytoplasm; anther dehiscence; vacuole; …	-	14.8195	14.1938	13.5439	14.5124	16.6057	20.3702	3.01249	4.78918	3.15356	3.44346	2.58694	2.96237	18.2267	17.2347	19.1661	17.8504	21.8412	22.091	4.67986	6.716	4.17009	3.49776	2.9719	3.80877	11.0227	13.4601	13.9408	10.746	12.9982	14.1762	4.04702	5.38715	6.20786	0.617617	2.67971	2.45376
	BnaA06g30430D	AT5G48100	TT10	hydroquinone:oxygen oxidoreductase activity; flavonoid biosynthetic process; flavonoid biosynthetic process; copper ion binding; lignin biosynthetic process; lignin biosynthetic process; lignin biosynthetic process; response to copper ion; oxidoreductase activity; proanthocyanidin biosynthetic process; proanthocyanidin biosynthetic process; extracellular region; lignin biosynthetic process; proan…	-	17.0959	16.3642	16.4073	20.4262	21.6901	21.342	1.18842	1.91707	1.98906	2.38584	2.8999	2.35761	13.6666	14.7053	11.8364	25.837	25.2776	21.1337	1.84082	1.63209	2.99375	1.07625	1.37611	1.51362	14.7102	12.5885	13.9645	18.2874	20.5536	17.1619	8.26571	5.93096	7.12207	5.704	8.00194	6.38672
	BnaA07g18120D	AT3G59030	TT12	maintenance of seed dormancy; membrane; proanthocyanidin biosynthetic process; proanthocyanidin biosynthetic process; plant-type vacuole membrane; proanthocyanidin biosynthetic process; proanthocyanidin biosynthetic process; flavonoid biosynthetic process; proanthocyanidin biosynthetic process; proanthocyanidin biosynthetic process; transmembrane transporter activity; vacuolar membrane; maintenan…	down	15.9451	18.0449	18.0299	15.7767	15.1853	17.0487	0.548122	1.13471	0.746713	0.88698	1.02474	0.415178	13.0046	10.952	11.0944	17.1017	15.5778	19.6841	0.330173	0.109776	0.600674	0	0.0925583	0	15.9242	15.8053	18.8913	11.1117	12.1337	14.5396	0.34545	0	0	0.266891	0.0869846	0.0435014
	BnaA09g22810D	AT4G09820	TT8	seed development; DNA-binding transcription factor activity; protein dimerization activity; transcription cis-regulatory region binding; jasmonic acid mediated signaling pathway; jasmonic acid mediated signaling pathway; seed development; seed coat development; trichome differentiation; protein binding; seed development; regulation of flavonoid biosynthetic process; protein binding; protein bindi…	-	20.4697	19.1868	18.2855	21.1851	25.2887	29.4431	0.882977	0.85461	0.773287	1.59537	1.64004	1.09877	11.9711	12.7527	11.5424	20.8065	23.3556	19.8466	0.284936	0.284205	0.3393	0.0479778	0.575113	0	18.7154	19.9768	19.2708	15.8581	11.9642	16.5685	5.85805	4.70841	4.40964	7.09399	6.17049	4.68515
	BnaA09g27040D	AT2G26670	HY1	protein binding; flavonoid biosynthetic process; heme oxygenase (decyclizing) activity; phytochromobilin biosynthetic process; chloroplast-nucleus signaling pathway; carotenoid biosynthetic process; regulation of meristem growth; phytochromobilin biosynthetic process; red, far-red light phototransduction; chloroplast; heme oxidation; carotenoid biosynthetic process; heme binding; chloroplast; cel…	-	6.71877	5.68399	6.22573	5.82546	7.21634	5.87084	2.03462	2.62999	2.71343	1.64167	1.638	2.59559	5.62581	5.71262	3.43184	8.51633	5.11019	5.78536	2.41894	1.25463	1.63226	2.2809	1.05785	1.19339	8.78579	6.47295	6.7096	4.95734	3.47072	7.60042	2.73333	1.99859	2.99482	1.64247	3.82364	2.83009
	BnaA09g34840D	AT3G55120	TT5	response to auxin; nucleus; chalcone isomerase activity; extrinsic component of endoplasmic reticulum membrane; flavonoid biosynthetic process; flavonoid biosynthetic process; response to auxin; nucleus; chloroplast; flavonoid biosynthetic process; flavonoid biosynthetic process; response to karrikin; endoplasmic reticulum; protein binding; chloroplast; flavonoid biosynthetic process; response to…	-	50.3923	44.3011	51.2821	51.5183	44.4155	55.8688	13.5396	12.492	10.1674	10.2941	12.5442	10.1723	34.7916	35.0443	35.3705	66.9006	53.5809	63.6441	19.0967	21.5279	16.1866	19.1759	27.1854	16.9291	41.1897	39.3909	39.0838	32.1741	34.1033	16.0316	6.94628	10.6673	13.7764	7.5575	9.04019	4.63898
	BnaA10g19670D	AT5G13930	CHS	response to auxin; protein binding; response to oxidative stress; flavonoid biosynthetic process; endoplasmic reticulum; flavonoid biosynthetic process; chalcone biosynthetic process; protein binding; auxin polar transport; chalcone biosynthetic process; flavonoid biosynthetic process; protein binding; flavonoid biosynthetic process; naringenin-chalcone synthase activity; response to UV-B; polyke…	down	853.134	857.681	866.447	1137.62	1176.01	1146.43	23.4832	23.0388	23.7232	43.5432	51.857	51.2955	453.251	462.877	468.202	893.197	873.148	907.006	31.1552	32.1931	37.2921	25.0346	35.1237	41.4057	1028.39	1048.55	1091.44	737.653	797.681	739.92	144.75	142.986	138.402	145.97	139.416	150.903
	BnaC01g29820D	AT1G61720	BAN	oxidoreductase activity, acting on the CH-OH group of donors, NAD or NADP as acceptor; anthocyanidin reductase activity; negative regulation of flavonoid biosynthetic process; anthocyanidin reductase activity; oxidoreductase activity; negative regulation of flavonoid biosynthetic process; flavonoid biosynthetic process; chloroplast; flavonoid biosynthetic process	down	188.18	186.862	189.803	216.999	238.106	223.801	4.18174	4.63764	4.55747	5.11338	6.0919	6.18413	98.0341	105.03	98.9161	229.434	211.624	226.394	4.49815	4.48661	3.30309	3.48405	3.02635	4.58629	193.379	199.008	192.698	150.297	150.719	162.258	6.84763	9.50559	6.12593	9.81726	10.6654	10.0987
	BnaC07g37670D	AT4G22880	LDOX	anthocyanin-containing compound biosynthetic process; dioxygenase activity; proanthocyanidin biosynthetic process; anthocyanin-containing compound biosynthetic process; response to wounding; cytoplasm; cytoplasm; vacuole organization; proanthocyanidin biosynthetic process; leucocyanidin oxygenase activity; cytoplasm; response to jasmonic acid; proanthocyanidin biosynthetic process; anthocyanin-co…	down	98.6095	93.1059	100.174	119.159	113.729	115.524	3.8125	3.15858	4.80993	7.17888	4.62733	5.65004	56.3938	51.9869	49.6977	92.0349	97.4542	108.643	4.1188	3.80946	2.97251	3.1524	1.32258	4.67981	111.531	109.749	102.578	87.8708	65.3384	80.674	8.34452	9.34053	7.88084	7.56678	6.629	5.80159
	BnaC02g05070D	AT5G13930	CHS	response to auxin; protein binding; response to oxidative stress; flavonoid biosynthetic process; endoplasmic reticulum; flavonoid biosynthetic process; chalcone biosynthetic process; protein binding; auxin polar transport; chalcone biosynthetic process; flavonoid biosynthetic process; protein binding; flavonoid biosynthetic process; naringenin-chalcone synthase activity; response to UV-B; polyke…	down	503.563	490.262	470.81	610.119	593.352	607.332	11.0364	9.34657	9.15267	25.3171	23.6587	27.9465	279.594	267.689	268.631	568.368	511.748	532.416	17.4692	17.134	19.4298	32.3563	25.7714	28.8479	585.264	566.671	587.685	463.308	504.6	500.549	23.1324	29.5492	23.5994	27.1829	27.5561	27.677
	BnaC02g37280D	AT5G13930	CHS	response to auxin; protein binding; response to oxidative stress; flavonoid biosynthetic process; endoplasmic reticulum; flavonoid biosynthetic process; chalcone biosynthetic process; protein binding; auxin polar transport; chalcone biosynthetic process; flavonoid biosynthetic process; protein binding; flavonoid biosynthetic process; naringenin-chalcone synthase activity; response to UV-B; polyke…	up	1.1424	0.350521	0.112821	0.509406	0.124234	0	5.75186	6.99453	4.58095	6.89603	5.86546	9.38383	0.624852	0.634494	0.124382	1.01363	0.703804	0.838728	10.261	9.57011	8.85992	5.04865	5.26735	1.20531	0.452346	0.118865	0.114084	0	0.14059	0.815665	4.70562	3.17603	6.49629	1.83122	2.52774	3.26568
	BnaC03g06120D	AT5G13930	CHS	response to auxin; protein binding; response to oxidative stress; flavonoid biosynthetic process; endoplasmic reticulum; flavonoid biosynthetic process; chalcone biosynthetic process; protein binding; auxin polar transport; chalcone biosynthetic process; flavonoid biosynthetic process; protein binding; flavonoid biosynthetic process; naringenin-chalcone synthase activity; response to UV-B; polyke…	down	313.429	308.864	304.732	291.729	325.836	312.431	12.7297	14.6617	10.8907	20.3609	18.6929	23.077	193.151	180.432	187.232	307.379	316.129	318.851	20.0136	23.7099	19.4035	24.2736	23.2802	21.5633	239.661	257.516	257.071	180.951	185.419	179.526	12.7563	15.0468	10.6209	10.9091	12.1815	8.91074
	BnaC04g18950D	AT1G61720	BAN	oxidoreductase activity, acting on the CH-OH group of donors, NAD or NADP as acceptor; anthocyanidin reductase activity; negative regulation of flavonoid biosynthetic process; anthocyanidin reductase activity; oxidoreductase activity; negative regulation of flavonoid biosynthetic process; flavonoid biosynthetic process; chloroplast; flavonoid biosynthetic process	down	111.844	108.266	109.318	118.947	105.267	127.514	2.77484	2.68569	4.05021	6.76075	4.24446	5.02934	55.9264	49.0299	53.8244	109.172	103.569	132.254	0.71635	1.69697	0.977424	0.603099	1.58143	1.84069	77.584	65.7341	68.1496	56.762	57.2483	61.2941	6.81572	4.5528	4.91948	3.5467	4.95399	4.31795
	BnaC09g43250D	AT5G13930	CHS	response to auxin; protein binding; response to oxidative stress; flavonoid biosynthetic process; endoplasmic reticulum; flavonoid biosynthetic process; chalcone biosynthetic process; protein binding; auxin polar transport; chalcone biosynthetic process; flavonoid biosynthetic process; protein binding; flavonoid biosynthetic process; naringenin-chalcone synthase activity; response to UV-B; polyke…	down	370.277	368.814	379.88	460.914	480.638	471.373	16.7898	13.9457	15.7472	28.2971	31.1973	27.3917	203.964	219.66	210.72	386.918	373.699	391.162	25.2843	30.6514	29.4329	26.8544	27.9704	30.8254	420.51	411.421	416.311	297.871	296.915	278.274	25.5258	25.5337	28.1057	19.5736	26.8625	20.8334
	BnaC09g50050D	AT5G05270	CHIL	chloroplast; response to karrikin; flavonoid biosynthetic process; chloroplast; chalcone isomerase activity; flavonoid biosynthetic process	down	195.61	203.923	198.342	227.771	253.246	210.081	21.1172	14.0743	17.6695	17.5277	14.6216	16.2793	115.832	116.652	112.231	228.437	237.323	252.501	26.6451	28.6038	32.3786	9.60041	9.40016	3.89907	181.562	169.289	165.573	140.077	142.817	145.699	10.72	13.1852	10.3963	11.2254	9.3695	9.81772
Plant hormone	BnaA01g04000D	AT4G32940	GAMMA-VPE	vacuolar protein processing; response to ethylene; extracellular region; cysteine-type endopeptidase activity; vacuolar protein processing; proteolysis involved in cellular protein catabolic process; cysteine-type endopeptidase activity; cysteine-type endopeptidase activity; vacuolar protein processing; response to jasmonic acid; protein storage vacuole; vacuolar protein processing; lytic vacuole…	-	11.7667	12.6901	11.4849	19.293	16.7296	15.7608	5.96993	5.05587	5.16963	3.53401	5.60564	6.0442	8.46443	9.71393	11.3657	16.4237	17.8268	14.7903	8.86568	7.40463	8.47967	4.04678	4.80598	5.31368	14.4126	15.4826	15.6828	25.539	23.6087	25.8252	7.45982	5.72798	7.72807	3.54006	2.78593	3.03983
	BnaA01g08850D	AT5G46570	BSK2	plasma membrane; brassinosteroid mediated signaling pathway; brassinosteroid mediated signaling pathway; protein threonine kinase activity; protein phosphorylation; plasma membrane; brassinosteroid mediated signaling pathway; protein phosphorylation; protein serine kinase activity; protein serine kinase activity; nucleus; protein phosphorylation; brassinosteroid mediated signaling pathway; protei…	down	19.9997	18.4363	23.0432	23.8107	33.3871	24.5516	2.20825	4.50752	4.95216	4.94782	3.33449	2.91641	15.2092	13.4464	13.4185	22.1817	17.5092	17.4955	3.06966	3.47003	3.5538	0.861455	2.02224	1.38822	15.76	12.2301	12.6579	19.839	21.9139	21.7639	2.85038	2.2761	1.22723	2.6881	4.40745	2.54796
	BnaA01g26720D	AT3G18490	-	response to water deprivation; aspartic-type peptidase activity; response to water deprivation; response to abscisic acid; response to abscisic acid; extracellular region; systemic acquired resistance; systemic acquired resistance; aspartic-type peptidase activity; response to water deprivation; systemic acquired resistance; endoplasmic reticulum	down	142.902	138.035	144.792	157.908	172.389	160.788	34.981	38.1163	39.8846	33.3892	35.0187	38.0994	132.347	127.775	138.724	142.195	131.632	132.359	39.0059	47.3899	41.1539	41.0597	40.4652	31.659	156.536	159.013	168.904	186.674	161.048	166.868	31.7929	29.6286	27.5732	26.4445	20.9236	25.9014
	BnaA01g33500D	AT4G38130	HD1	nucleus; protein binding; histone deacetylase complex; NAD-dependent histone deacetylase activity (H3-K14 specific); histone deacetylase activity; histone deacetylase activity; histone acetylation; NAD-dependent histone deacetylase activity (H3-K14 specific); negative regulation of transcription, DNA-templated; protein binding; negative regulation of transcription, DNA-templated; histone deacetyl…	up	0.175623	0.0898101	0.346883	0.146834	0.28648	0.0470839	22.3328	19.2014	20.4321	30.1096	30.606	32.2436	0.144089	0.292625	0.478036	1.00174	1.02787	2.57878	26.1199	31.5701	28.1049	28.1565	25.5849	30.0681	0.434624	0.228417	0.131537	3.24142	3.02583	4.07528	25.6004	32.7131	28.3753	28.1516	26.9182	24.9399
	BnaA02g09580D	AT5G54500	FQR1	plasma membrane; vacuole; FMN binding; response to auxin; plasma membrane; oxidoreductase activity, acting on NAD(P)H, quinone or similar compound as acceptor; plasma membrane; FMN binding; cytoplasm; extracellular region; vacuolar membrane; plasma membrane; cytosol; cellular response to auxin stimulus; NAD(P)H dehydrogenase (quinone) activity; cellular response to auxin stimulus; response to aux…	down	16.3283	16.9783	19.9777	15.5731	14.5013	19.3585	1.99087	2.08276	2.0102	1.79535	1.25394	2.12893	13.2972	12.6963	13.3334	14.6027	12.2949	14.3189	2.96283	4.43285	2.10007	0.623606	0.0889906	0	20.4737	27.2774	32.2497	14.9886	10.1589	13.6013	1.99281	0.92471	1.88323	0.94088	0.836317	0
	BnaA03g27640D	AT3G01090	AKIN10	protein binding; protein binding; kinase binding; protein binding; vegetative to reproductive phase transition of meristem; starch metabolic process; protein threonine kinase activity; primary root development; protein serine/threonine kinase activity; protein serine kinase activity; protein binding; protein binding; protein binding; developmental process involved in reproduction; protein binding…	up	1.1823	0.846449	0.583809	2.10879	0.814299	0.972046	4.83344	5.08442	3.99238	3.39295	3.42429	3.31427	0.7329	0.612879	0.815268	0.549494	0.582709	0.723353	5.24075	4.63122	5.3374	6.3861	4.17549	2.91062	1.52147	1.06615	0.983909	0.92366	0.824504	1.12554	6.96227	7.12176	8.75083	2.8242	3.27004	4.36096
	BnaA04g21230D	AT2G37040	PAL1	L-phenylalanine catabolic process; salicylic acid catabolic process; L-phenylalanine catabolic process; phenylalanine ammonia-lyase activity; lignin catabolic process; phenylalanine ammonia-lyase activity; lignin catabolic process; drought recovery; ammonia-lyase activity; protein binding; cytoplasm; defense response; response to oxidative stress; cinnamic acid biosynthetic process; phenylpropano…	down	98.6942	95.643	91.7414	102.866	101.512	107.891	8.94005	6.5248	4.93106	7.07561	5.6145	6.60652	83.5753	79.299	78.0328	95.9831	88.655	93.6225	10.8361	13.4286	11.4047	3.42804	5.13651	5.94004	119.712	107.083	123.466	87.3518	84.5289	72.6241	6.64791	8.66089	10.4177	9.50246	9.23916	11.2139
	BnaA04g21240D	AT2G37040	PAL1	L-phenylalanine catabolic process; salicylic acid catabolic process; L-phenylalanine catabolic process; phenylalanine ammonia-lyase activity; lignin catabolic process; phenylalanine ammonia-lyase activity; lignin catabolic process; drought recovery; ammonia-lyase activity; protein binding; cytoplasm; defense response; response to oxidative stress; cinnamic acid biosynthetic process; phenylpropano…	down	102.29	88.6756	107.214	145.185	144.239	133.829	4.04861	3.12619	4.47727	5.29397	4.55358	6.94505	84.0496	78.3796	82.248	130.242	129.56	120.877	6.88594	5.79512	2.88272	4.8009	1.80971	2.56559	145.449	155.761	165.062	105.926	114.533	103.833	15.7037	14.0182	13.4873	15.9158	13.946	15.8201
	BnaA05g03790D	AT2G44160	MTHFR2	FAD binding; FAD binding; cytosol; tetrahydrofolate interconversion; methylenetetrahydrofolate reductase (NAD(P)H) activity; cytosol; tetrahydrofolate interconversion; nucleus; methionine biosynthetic process; cytosol; tetrahydrofolate interconversion; tetrahydrofolate interconversion; cytosol; methionine biosynthetic process; methionine biosynthetic process	-	9.35991	7.07565	10.9316	9.88974	10.4	12.6995	0.682986	0.6674	0.772981	0.36244	0.441994	0.716305	5.07501	5.9218	4.47511	8.82068	7.67181	7.81797	1.23423	0.0946977	0.282638	0	0	0	4.109	4.06491	3.98269	4.67352	1.55253	3.00246	1.97426	2.41362	2.20395	3.10815	1.68834	1.05074
	BnaA05g07370D	AT2G37040	PAL1	L-phenylalanine catabolic process; salicylic acid catabolic process; L-phenylalanine catabolic process; phenylalanine ammonia-lyase activity; lignin catabolic process; phenylalanine ammonia-lyase activity; lignin catabolic process; drought recovery; ammonia-lyase activity; protein binding; cytoplasm; defense response; response to oxidative stress; cinnamic acid biosynthetic process; phenylpropano…	down	155.402	156.805	147.06	208.518	201.46	208.982	18.1841	20.2797	17.5548	12.2751	11.3892	12.0165	124.788	124.847	127.041	218.8	204.691	202.78	28.3982	32.3718	35.7621	10.1896	11.2022	11.0081	268.132	257.166	268.645	183.875	185.04	207.413	50.5106	54.0384	55.8253	52.1413	60.8676	57.4595
	BnaA05g28770D	AT3G09770	LOG2	ubiquitin protein ligase activity; protein binding; amino acid homeostasis; response to abscisic acid; ubiquitin-protein transferase activity; abscisic acid-activated signaling pathway involved in stomatal movement; plasma membrane; protein binding; plasma membrane; nucleus; abscisic acid-activated signaling pathway involved in stomatal movement; protein ubiquitination; nucleus; amino acid homeos…	-	8.87186	10.5689	7.21842	6.68704	6.68781	10.0006	2.92846	2.64542	3.35116	0.848011	2.38904	1.87313	8.65745	9.12701	8.06786	5.43105	7.01848	7.34007	2.82244	3.46035	3.20923	2.72276	3.16488	6.76888	13.6724	14.5284	16.7631	11.1054	10.2978	12.6569	1.98407	2.56927	2.13849	4.4679	4.41498	2.51009
	BnaA06g00400D	AT1G55320	-	auxin metabolic process; auxin metabolic process; chloroplast; cytoplasm; peroxisome	-	14.5315	18.0036	14.4162	18.7396	16.8443	22.3126	3.79466	3.97193	3.90327	5.16375	5.31527	5.5225	17.4499	18.4896	16.2171	22.7729	25.4332	23.358	3.65984	2.76666	3.05833	12.552	7.87299	10.1367	17.0329	17.4222	16.2597	12.5007	14.5505	13.3622	6.04607	4.95812	5.39563	5.88563	6.455	4.93362
	BnaA08g12510D	AT1G28230	PUP1	purine nucleobase transmembrane transporter activity; purine nucleobase transport; integral component of plasma membrane; cytokinin transport; integral component of plasma membrane; purine nucleobase transmembrane transporter activity; chloroplast; purine nucleoside transmembrane transporter activity	down	9.87278	8.73741	9.90933	3.99805	4.64517	5.74746	0	0	0	0	0	0	13.2687	14.1001	12.6359	10.3178	11.3703	11.4889	0.0940122	0	0	0	0	0	13.8419	13.1656	11.7104	5.52501	3.17387	5.85026	0	0.0373437	0	0.0379968	0	0
	BnaA08g23390D	AT1G17060	CYP72C1	unidimensional cell growth; brassinosteroid binding; brassinosteroid metabolic process; brassinosteroid metabolic process; unidimensional cell growth; unidimensional cell growth; brassinosteroid binding; brassinosteroid metabolic process; brassinosteroid metabolic process; response to light stimulus	down	18.3538	15.0908	16.3488	22.0148	31.1621	23.4934	0.406526	0.590199	0.569639	2.67096	1.42133	1.80356	9.25149	9.44423	11.0691	18.9307	19.5106	17.9446	0.36732	0.366378	0.260359	1.06028	1.63284	3.23604	13.4482	11.6079	11.5004	18.7668	17.0511	17.7189	1.68824	1.58414	1.74599	1.56943	1.57598	1.3689
	BnaA09g00500D	AT4G02020	EZA1	nucleus; regulation of leaf senescence; nucleus; nucleus; endosperm development; protein binding; PcG protein complex; vernalization response; response to abscisic acid; response to abscisic acid; protein binding; plasmodesma; protein binding; single-stranded RNA binding; endosperm development; regulation of gene expression by genetic imprinting; regulation of gene expression by genetic imprintin…	up	0.482842	0.348587	0.280497	0.918204	0.926616	0.822377	15.767	13.4771	13.697	9.92159	9.28249	8.44329	0.279632	0.157748	0.185544	0.648024	0.909897	0.556067	18.4209	18.0432	22.2577	7.67066	8.7212	8.2544	0.618545	0.265971	0.170182	1.29806	0.279629	0.980158	4.99163	4.26399	4.94789	4.95452	3.84925	4.76673
	BnaA09g00890D	AT4G02570	CUL1	ubiquitin-dependent protein catabolic process; SCF complex assembly; response to auxin; protein binding; protein binding; protein ubiquitination; protein binding; protein binding; jasmonic acid mediated signaling pathway; protein binding; jasmonic acid mediated signaling pathway; spindle; ubiquitin-protein transferase activity; protein binding; protein binding; leaf development; response to jasmo…	up	0.063457	0.0649013	0	0	0	0.0680504	3.0721	4.30153	4.15168	15.5419	15.3506	12.876	0	0	0	0.924996	0.977354	0.38824	4.51534	4.31918	4.77451	12.5885	17.1194	13.512	0.0314081	0.165065	0.0633704	0.892349	0.859029	0.830642	2.84617	6.20407	4.03808	3.23107	2.86667	3.48169
	BnaA09g02390D	AT3G28860	MDR1	response to auxin; root development; plasma membrane; transmembrane transport; lateral root development; lateral root development; response to auxin; positive gravitropism; auxin efflux transmembrane transporter activity; stamen development; photomorphogenesis; auxin polar transport; response to blue light; lateral root development; nucleus; ATPase-coupled transmembrane transporter activity; inte…	up	0	0	0	0	0.0455841	0	5.70912	6.34735	6.4801	4.56284	4.34571	4.89825	0	0	0	0.876674	0.878017	1.12841	9.4858	9.85164	8.17575	4.87814	4.68783	5.74929	0.0414939	0.0218071	0.02093	2.38236	3.12092	1.89547	4.94956	5.32178	5.2402	6.69938	6.12524	5.08289
	BnaA09g06530D	AT5G63320	NPX1	nucleus; response to abscisic acid; response to cold; protein binding; response to salt stress; response to cold; protein binding; cellular response to potassium ion starvation; response to salt stress; negative regulation of transcription, DNA-templated; nucleus; cellular response to potassium ion starvation; cellular response to potassium ion starvation; response to abscisic acid; nucleus; cell…	up	1.20537	0.616404	0.418845	1.24418	0.631137	1.02931	7.00259	6.71138	7.56111	6.40584	6.17115	6.37371	0.781386	0.347132	0.364551	0.480993	1.04514	1.0106	5.23365	5.66174	5.76194	3.44169	4.90514	4.3248	1.61303	2.48512	1.35977	1.83105	2.14268	1.56719	3.90253	4.96459	3.42518	2.94665	2.63415	3.19046
	BnaA09g06680D	AT5G63980	SAL1	response to water deprivation; chloroplast; negative regulation of transcription, DNA-templated; photoperiodism, flowering; RNA catabolic process; RNA catabolic process; inositol phosphate dephosphorylation; cytosol; negative regulation of transcription, DNA-templated; nucleus; abscisic acid-activated signaling pathway; sulfur compound metabolic process; response to cold; RNA catabolic process; r…	up	0	0	0	0	0	0	7.01798	6.62055	8.5683	6.06039	4.95979	6.12327	0	0	0	0.261664	1.10221	0	6.82275	7.28563	7.40763	8.58238	4.0503	1.05601	0	0	0	0.483822	0.59278	1.39204	11.4635	15.0493	7.20484	7.07229	6.40743	6.47222
	BnaA09g07160D	AT5G65670	IAA9	protein binding; protein binding; transcription cis-regulatory region binding; response to auxin; nucleus; auxin-activated signaling pathway; protein binding; protein binding; regulation of transcription, DNA-templated; regulation of transcription, DNA-templated; protein binding; protein binding; protein binding; protein binding; protein binding; protein binding; transcription cis-regulatory regi…	up	0	0	0.0631553	0	0	0	4.70585	8.80968	9.58251	4.49311	4.54623	6.06585	0	0	0	0	0	0.626007	4.92338	4.01789	3.55317	2.0097	1.31745	3.12821	0	0.0665387	0.0638624	0.674458	1.1018	0.760992	9.07309	5.92629	7.7348	5.84902	5.83682	5.72009
	BnaA09g33390D	AT3G53020	STV1	mRNA binding; adaxial/abaxial pattern specification; gynoecium development; assembly of large subunit precursor of preribosome; auxin-activated signaling pathway; mRNA binding; protein binding; nucleolus; protein binding; nucleolus; cytosolic large ribosomal subunit; auxin-activated signaling pathway; ribosomal large subunit assembly; gynoecium development; auxin-activated signaling pathway; cyto…	up	16.9397	17.4047	21.6406	12.3005	16.3935	18.3325	146.864	150.289	153.909	190.008	181.298	175.146	15.8956	12.861	9.39097	7.38707	10.2446	13.1213	186.45	174.942	172.427	117.978	95.3633	93.7596	19.3839	18.3531	17.3045	8.28636	9.27589	6.75014	45.7346	43.134	45.3093	54.5856	49.0012	52.4509
	BnaA09g37660D	AT3G59280	TXR1	mitochondrion; TIM23 mitochondrial import inner membrane translocase complex; TIM23 mitochondrial import inner membrane translocase complex; mitochondrion; negative regulation of defense response to bacterium; protein import into mitochondrial matrix; protein import into mitochondrial matrix; mitochondrial inner membrane; cytoplasm; negative regulation of defense response to bacterium; protein im…	up	0	0	0.303146	0	0.556353	0.987534	6.20842	6.93588	9.39356	7.39148	8.28423	5.80321	0.44772	0.227314	0.111403	1.29694	0.504291	0.626007	6.32579	4.04765	4.97443	6.53154	3.21206	1.76652	0.405145	0.425848	0.10218	0.479615	0.881439	0	6.08775	6.63744	4.15601	5.11337	3.01864	4.62325
	BnaA10g05530D	AT5G49720	GH9A1	cellulose biosynthetic process; cellulose biosynthetic process; hyperosmotic salinity response; response to cytokinin; early endosome; Golgi apparatus; Golgi apparatus; shoot system development; cortical microtubule organization; cellulose biosynthetic process; endosome; cellulose biosynthetic process; trans-Golgi network; cellulose biosynthetic process; plasma membrane; cellulose biosynthetic pr…	-	15.8906	17.4332	16.2091	17.5611	20.8086	20.3724	6.14021	6.97352	5.80223	7.37279	6.35197	5.91448	18.6764	17.4376	18.4388	20.0723	22.4589	19.4106	7.60049	6.90926	8.87877	7.64087	6.82352	6.69781	25.4458	23.5137	23.2268	24.2595	19.6235	19.8911	6.79456	8.1528	8.63571	5.75491	5.72827	7.1238
	BnaA10g15780D	AT5G19330	-	protein binding; negative regulation of seed germination; protein binding; protein binding; response to abscisic acid; protein binding; protein ubiquitination; cytoplasm; response to abscisic acid; response to abscisic acid; nucleus; response to salt stress; protein binding; protein binding; plasma membrane; response to abscisic acid; plasma membrane; protein binding; protein binding; nucleus; ne…	up	4.42217	3.41801	4.23389	3.08577	4.88245	4.45267	11.9846	13.3605	15.6024	10.6229	8.96596	12.2137	2.36337	2.32485	1.61717	1.75433	1.99649	3.05666	8.38735	8.01236	5.93942	2.58585	7.05374	5.0186	2.2723	2.35329	2.79801	4.07451	3.48963	5.62386	7.29225	8.57155	6.18538	6.30236	8.58966	8.12453
	BnaC01g10520D	AT5G46570	BSK2	plasma membrane; brassinosteroid mediated signaling pathway; brassinosteroid mediated signaling pathway; protein threonine kinase activity; protein phosphorylation; plasma membrane; brassinosteroid mediated signaling pathway; protein phosphorylation; protein serine kinase activity; protein serine kinase activity; nucleus; protein phosphorylation; brassinosteroid mediated signaling pathway; protei…	-	18.9383	17.52	15.0376	18.7778	12.5743	18.4721	5.34443	4.05792	4.46889	2.77817	3.66464	1.6751	8.38052	12.5269	8.44469	16.4658	14.7748	20.8445	5.43956	5.5917	3.91067	4.11229	5.83502	2.87531	10.6924	8.8623	12.7825	14.6652	13.9956	16.5341	5.09599	4.58601	3.47895	6.55063	5.17657	5.79194
	BnaC01g33900D	AT3G18780	DER1	root hair cell tip growth; root hair elongation; cytosol; root hair cell tip growth; root hair cell tip growth; root hair elongation; response to high light intensity; root hair cell tip growth; cytoplasm; root hair cell tip growth; cytoplasm; root hair elongation; root epidermal cell differentiation; response to cytokinin; protein binding; root epidermal cell differentiation; cytoplasm; cytoplas…	up	1.35522	1.59141	2.18107	1.17503	1.85587	1.50714	42.5084	43.8474	46.3454	72.1708	65.6662	64.6908	0.713801	0.557551	1.31158	3.62646	4.01996	1.78113	67.8594	66.751	71.6382	45.6458	36.4379	32.4483	1.24216	2.03679	4.31073	7.58769	5.8682	3.88241	17.3669	15.7685	15.5398	9.13432	9.53269	12.1729
	BnaC01g34460D	AT3G18130	-	cytosol; positive regulation of protein phosphorylation; cellular response to abscisic acid stimulus; nucleolus; positive regulation of protein phosphorylation; positive regulation of signal transduction; positive regulation of protein phosphorylation; root development; cellular response to abscisic acid stimulus; rescue of stalled ribosome; positive regulation of signal transduction; shoot syste…	up	0.381624	0.0650516	0.125628	0.283615	0.138336	0.136416	26.3581	28.3029	26.8471	31.5335	27.2555	29.5434	0.278312	0.0706518	0	2.338	2.50782	1.63439	27.5257	28.8612	23.5597	22.4245	16.0359	19.8879	0.37777	0.330895	0.44462	8.19882	6.34023	8.24998	21.7159	23.8717	21.9308	19.6113	20.6409	23.3432
	BnaC03g05930D	AT5G13530	KEG	protein kinase activity; trans-Golgi network; ubiquitin-protein transferase activity; protein threonine kinase activity; protein binding; abscisic acid-activated signaling pathway; abscisic acid-activated signaling pathway; abscisic acid-activated signaling pathway; protein serine kinase activity; negative regulation of abscisic acid-activated signaling pathway; negative regulation of abscisic ac…	-	10.5463	9.13071	10.0196	10.506	10.0048	10.5535	4.98675	4.67884	4.82029	5.44027	3.82976	4.99975	9.06472	8.68829	8.0448	8.32956	6.79355	7.74682	5.02931	6.3964	5.71429	6.84713	6.98126	10.1309	11.9947	8.58853	10.8361	8.1891	9.11283	9.0215	5.86842	6.52056	5.84471	4.98727	4.99453	4.56696
	BnaC03g33640D	AT3G04280	ARR22	cytokinin-activated signaling pathway; regulation of transcription, DNA-templated; cytoplasm; chloroplast; protein histidine phosphatase activity; chloroplast; regulation of transcription, DNA-templated; cytokinin-activated signaling pathway; regulation of transcription, DNA-templated; cytokinin-activated signaling pathway; cytokinin-activated signaling pathway; phosphorelay signal transduction s…	down	432.456	459.972	473.047	452.938	456.007	445.23	12.79	13.2248	14.7091	21.2037	22.635	16.7848	216.501	209.86	208.332	389.434	428.097	434.16	11.5565	15.6819	11.4679	12.7841	10.8491	9.83388	383.045	392.431	404.601	273.773	290.912	256.349	61.2646	54.4456	52.0945	31.0662	37.8095	35.5866
	BnaC03g41980D	AT3G21220	MKK5	mitochondrion; defense response to other organism; activation of MAPK activity; activation of MAPK activity; floral organ abscission; positive regulation of ethylene biosynthetic process; inflorescence development; plant-type hypersensitive response; abscisic acid-activated signaling pathway; protein binding; protein binding; regulation of root meristem growth; floral organ abscission; MAP kinase…	down	105.671	110.834	113.045	109.426	114.008	126.401	3.23234	3.43934	4.94542	8.513	7.9869	6.21505	53.4442	53.6271	54.8002	116.61	100.777	121.29	2.62106	2.98781	4.68171	0.756576	3.02304	2.03202	168.981	152.834	167.715	87.6451	91.4896	81.8963	5.23001	5.11647	6.77984	4.23739	4.61663	4.49919
	BnaC04g03400D	AT2G44160	MTHFR2	FAD binding; FAD binding; cytosol; tetrahydrofolate interconversion; methylenetetrahydrofolate reductase (NAD(P)H) activity; cytosol; tetrahydrofolate interconversion; nucleus; methionine biosynthetic process; cytosol; tetrahydrofolate interconversion; tetrahydrofolate interconversion; cytosol; methionine biosynthetic process; methionine biosynthetic process	-	19.8915	23.9979	22.6913	22.8985	21.7641	22.6809	0.786119	0.532604	0.385538	1.04447	1.40288	1.42908	11.4572	9.01864	11.0055	19.9649	20.9079	22.502	1.51531	0.330625	0.845825	0.199336	0.836309	0	12.5779	13.0095	9.89165	8.18229	8.64279	7.92242	2.08087	3.4234	2.16187	3.71293	2.99409	3.06958
	BnaC04g08190D	AT2G37040	PAL1	L-phenylalanine catabolic process; salicylic acid catabolic process; L-phenylalanine catabolic process; phenylalanine ammonia-lyase activity; lignin catabolic process; phenylalanine ammonia-lyase activity; lignin catabolic process; drought recovery; ammonia-lyase activity; protein binding; cytoplasm; defense response; response to oxidative stress; cinnamic acid biosynthetic process; phenylpropano…	down	192.168	171.601	184.415	239.708	242.56	267.475	24.1244	25.6471	25.8724	22.3608	20.7407	23.457	140.991	132.346	135.06	233.67	255.64	240.9	35.7886	35.08	39.8862	32.5385	28.1479	26.6308	270.254	230.423	252.521	188.541	186.095	197.53	47.0685	38.3802	42.347	61.1701	58.4652	61.4105
	BnaC04g44000D	AT2G33590	CRL1	response to cadmium ion; cellular response to hypoxia; cellular_component; oxidoreductase activity, acting on the CH-OH group of donors, NAD or NADP as acceptor; response to water deprivation; response to water deprivation; cellular response to hypoxia; response to heat; cellular response to hypoxia; response to abscisic acid; response to water deprivation; response to abscisic acid; cellular res…	-	64.877	64.0634	57.3772	61.5959	54.2965	59.1242	27.4238	25.21	30.8458	32.5197	27.0691	34.5613	65.3433	58.2174	64.5745	53.0074	54.2117	60.9462	25.485	26.0533	27.7413	37.2656	45.8935	34.5963	47.4475	53.0206	49.1957	35.602	32.9196	33.128	43.7631	46.2134	41.953	27.3341	37.6061	41.9669
	BnaC05g10250D	AT1G14000	VIK	protein kinase activity; protein serine/threonine kinase activity; protein phosphorylation; protein kinase activity; protein phosphorylation; protein serine/threonine/tyrosine kinase activity; auxin-activated signaling pathway; extracellular region; leaf vascular tissue pattern formation; brassinosteroid mediated signaling pathway; protein serine/threonine kinase activity; protein serine/threonin…	-	5.04095	3.64789	4.32082	8.42924	3.465	4.28387	1.84184	1.03989	0.752749	2.25891	1.50258	2.4182	5.30633	3.32802	4.40113	3.01397	4.33611	4.88806	1.27589	2.26859	1.76154	3.03573	2.23936	0.957883	8.37951	6.1357	6.07887	4.45831	4.09676	6.11184	1.34944	2.15947	2.83306	1.70398	2.36757	1.57871
	BnaC05g36730D	AT3G16500	PAP1	protein binding; regulation of transcription, DNA-templated; protein binding; protein binding; regulation of transcription, DNA-templated; protein binding; protein binding; protein binding; protein binding; protein binding; protein binding; regulation of transcription, DNA-templated; protein binding; regulation of transcription, DNA-templated; protein binding; protein binding; protein binding; pr…	-	4.16319	3.60288	1.89761	2.142	2.57713	2.19793	8.26872	8.3332	6.69115	7.85933	10.8141	5.57423	3.29306	2.98814	3.5565	2.59792	4.57724	2.03769	6.12644	8.64444	9.04501	5.72399	10.0533	10.2593	4.56497	6.93079	4.79713	4.42832	4.41405	6.02119	8.73544	8.48777	8.67183	5.73733	6.55449	6.91023
	BnaC05g46680D	AT3G05120	GID1A	gibberellin binding; protein binding; response to gibberellin; raffinose family oligosaccharide biosynthetic process; raffinose family oligosaccharide biosynthetic process; positive regulation of gibberellic acid mediated signaling pathway; positive regulation of gibberellic acid mediated signaling pathway; protein binding; protein binding; protein binding; protein binding; floral organ morphogen…	up	0	0	0.0566069	0	0	0	9.61979	10.1523	7.98406	7.20363	8.03648	7.79101	0	0	0	1.7437	0.847503	1.96384	12.102	10.7371	14.1987	14.5232	12.5394	10.2808	0	0	0.114481	2.21659	0.705396	2.79655	19.4651	20.3442	20.4362	14.9169	20.8736	18.8166
	BnaC05g46830D	AT3G05000	TRAPPC6	protein binding; regulation of GTPase activity; response to abscisic acid; TRAPP complex; protein binding; endoplasmic reticulum to Golgi vesicle-mediated transport; trans-Golgi network; TRAPPII protein complex; cytosol; trans-Golgi network; cis-Golgi network; response to abscisic acid; pollen tube development; endoplasmic reticulum to Golgi vesicle-mediated transport; Golgi apparatus; TRAPPII pr…	up	0	0	0.0971853	0	0	0	34.81	27.2208	26.3764	18.0157	17.0038	16.744	0	0	0	0.748415	2.54631	0.602074	39.1439	41.6769	40.894	10.8241	11.6813	8.11735	0	0.204783	0	4.84342	2.0588	2.45918	8.37716	8.38998	10.2149	9.55739	9.61695	7.8948
	BnaC05g47100D	AT3G04730	IAA16	protein binding; protein binding; protein binding; protein binding; protein binding; protein binding; protein binding; identical protein binding; protein binding; regulation of transcription, DNA-templated; protein binding; protein binding; protein binding; protein binding; protein binding; protein binding; protein binding; transcription cis-regulatory region binding; protein binding; protein bin…	up	0	0.0663844	0.0641009	0.0723565	0.0705854	0.0696055	11.3123	10.7867	10.6164	5.65231	5.19108	3.99866	0	0	0	0	0	0.0794225	11.0542	11.2524	16.6043	1.14738	1.97392	4.17113	0	0	0	0.83668	1.11829	2.31716	5.64419	3.36841	3.10509	5.38578	4.18883	3.77074
	BnaC05g48230D	AT3G02580	STE1	brassinosteroid biosynthetic process; C-5 sterol desaturase activity; sterol biosynthetic process; C-5 sterol desaturase activity; endoplasmic reticulum membrane; oxidoreductase activity; sterol biosynthetic process; endoplasmic reticulum membrane; endoplasmic reticulum membrane; C-5 sterol desaturase activity; sterol biosynthetic process; brassinosteroid biosynthetic process; sterol biosynthetic…	up	0.148812	0.304397	0.146963	0	0.242745	0.0797917	15.1771	13.6668	15.9388	10.3819	11.0199	6.03902	0.895339	0.578553	0	0.660187	0.550073	0.546272	21.438	22.3353	21.3597	4.6766	3.50367	4.42471	0.220963	0.309673	0.0743042	2.00543	0.366271	1.32813	6.26585	4.61983	5.03702	5.33204	4.39025	5.07728
	BnaC07g13770D	AT4G38410	-	response to water deprivation; cytosol; response to water deprivation; cytosol; cold acclimation; cold acclimation; response to abscisic acid; response to abscisic acid; molecular_function; membrane; response to water deprivation	up	0	0	0	0	0	0	35.2756	29.7309	41.4487	26.2596	25.6822	24.6643	0.143706	0.145924	0	3.82981	0.161864	0.64298	25.2843	23.691	19.6161	20.771	22.8105	22.3022	0	0.136686	0	2.30915	0	1.40693	14.6701	8.15654	13.5175	9.90946	8.7201	13.3252
	BnaC07g34450D	AT4G17615	CBL1	pollen tube growth; protein binding; calcium ion binding; plasma membrane; pollen tube growth; plasma membrane; protein binding; stomatal movement; calcium-mediated signaling; response to osmotic stress; protein binding; calcium ion binding; calcium ion binding; response to salt stress; protein binding; protein binding; protein binding; protein binding; cytoplasm; pollen tube growth; abscisic aci…	-	1.90396	0.931317	1.88032	1.19966	1.1703	2.3081	4.2748	1.99116	5.1539	4.42359	4.33199	4.04746	1.72057	1.1954	2.07299	0.839428	3.56995	0.709055	9.65633	7.60894	8.33655	5.77209	7.30885	4.84337	0.409726	2.32558	1.98403	1.94015	1.2225	2.75823	4.16753	3.68228	1.94272	3.35639	3.51068	2.59539
	BnaC08g17160D	AT1G17060	CYP72C1	unidimensional cell growth; brassinosteroid binding; brassinosteroid metabolic process; brassinosteroid metabolic process; unidimensional cell growth; unidimensional cell growth; brassinosteroid binding; brassinosteroid metabolic process; brassinosteroid metabolic process; response to light stimulus	down	91.4731	92.3791	93.9249	106.996	98.025	99.4261	12.5275	15.7382	12.909	8.32837	7.12916	7.0156	90.8079	89.1441	92.9843	102.655	107.552	97.6921	14.109	12.093	15.4381	3.65837	2.34605	2.16143	120.004	111.111	110.086	103.636	111.836	101.518	6.06187	7.92713	9.63059	2.55849	2.41677	1.99319
	BnaC09g00800D	AT4G03550	GSL05	defense response to fungus; mitochondrion; plasmodesma; defense response to bacterium; defense response by callose deposition in cell wall; transferase activity, transferring glycosyl groups; response to fungus; 1,3-beta-D-glucan synthase activity; salicylic acid mediated signaling pathway; 1,3-beta-D-glucan synthase complex; defense response to bacterium; Golgi apparatus; leaf morphogenesis; sal…	-	12.7555	13.4366	11.2909	11.1397	12.0336	10.921	1.4039	1.15681	1.5197	1.25063	1.01568	1.14961	9.0827	8.30874	9.26395	7.20862	7.00732	8.84697	2.10846	2.5305	2.72166	1.54421	1.8597	1.31084	18.7655	16.7734	14.9981	9.69529	9.40411	12.1186	6.60458	6.03291	6.44646	4.80819	3.99671	3.91624
	BnaC09g01480D	AT3G27550	CFM9	mitochondrial polycistronic RNA processing; Group II intron splicing; response to water deprivation; response to abscisic acid; response to water deprivation; response to water deprivation; chloroplast; response to salt stress; response to abscisic acid; Group II intron splicing; mitochondrion; response to salt stress; chloroplast; chloroplast; mitochondrial polycistronic RNA processing	-	15.0241	13.7993	16.2921	23.9075	19.4139	19.2707	0	0	0	3.20671	3.08321	3.22639	12.5036	10.4714	10.0713	7.99085	9.94558	6.70472	0.412362	0.0685508	0.340999	4.6868	0.288997	0.904178	19.1299	17.6553	18.6515	12.842	12.9063	9.04438	4.79979	4.42259	4.04173	3.16661	3.25912	4.40073
	BnaC09g08750D	AT2G14835	-	response to abscisic acid; response to abscisic acid; Golgi apparatus	up	0.171479	0	0	0.25488	0	0.0612973	9.81447	10.5616	11.3397	14.537	13.7708	9.72571	0	0.253974	0.186703	0.289809	0.422575	0.489597	11.535	14.6977	14.0931	6.28713	7.79436	8.11407	0.169748	0.0594739	0	0.602846	0.562751	1.08831	6.22619	7.36291	5.57212	3.66499	4.37392	5.74526
	BnaC09g10390D	AT1G04120	MRP5	transmembrane transport; response to salt stress; vacuolar membrane; transmembrane transport; ATPase-coupled transmembrane transporter activity; ABC-type xenobiotic transporter activity; cellular potassium ion homeostasis; plant-type vacuole; vacuolar membrane; vacuolar membrane; plant-type vacuole; chloroplast; vacuolar membrane; abscisic acid-activated signaling pathway involved in stomatal mov…	up	3.69019	3.48525	3.9931	2.95242	4.49304	2.63189	28.3106	31.3888	27.8732	24.706	24.7903	23.3778	6.21937	5.53083	4.90209	4.9908	4.15526	4.49383	34.5601	36.5669	38.3621	32.8938	32.8237	30.6018	3.86266	3.74774	4.51387	4.38644	5.30186	5.35778	21.0911	25.509	21.8497	21.9095	21.422	19.4239
Photosynthesis	BnaA03g26540D	AT4G01800	SECA1	chloroplast; regulation of photosynthesis; protein targeting; chloroplast organization; ATP binding; trichome morphogenesis; chloroplast; protein import; chloroplast envelope; chloroplast protein-transporting ATPase activity; chloroplast envelope; trichome morphogenesis; chloroplast; P-P-bond-hydrolysis-driven protein transmembrane transporter activity; chloroplast stroma; chloroplast stroma; chl…	up	1.7255	2.46549	1.85442	1.69723	1.79366	1.68713	5.43799	4.24471	5.03403	3.99258	4.53487	3.47389	1.11033	0.366427	0.690692	1.25439	1.56329	1.30408	4.85434	3.24761	5.78639	3.43897	2.31507	4.3079	1.83367	1.47853	1.14032	2.31939	2.62314	1.99293	5.82995	7.33677	6.06957	4.13928	4.18756	2.99508
	BnaA09g01080D	AT4G02770	PSAD-1	chloroplast envelope; protein binding; protein binding; thylakoid; chloroplast thylakoid membrane; cytosol; chloroplast thylakoid membrane; chloroplast thylakoid; chloroplast thylakoid; plastoglobule; chloroplast thylakoid membrane; chloroplast thylakoid membrane; mRNA binding; chloroplast envelope; chloroplast thylakoid membrane; photosystem I reaction center; chloroplast thylakoid; chloroplast …	-	2.67297	1.62004	3.03085	1.9865	3.22979	2.86646	908.838	938.754	984.82	759.933	789.712	812.996	0.324893	0.549844	0	33.3791	31.2272	24.1065	817.839	805.259	831.847	189.393	191.131	210.04	1.46999	1.4421	1.97728	60.7906	53.2412	64.9119	32.8038	32.1102	26.2715	25.2973	18.528	13.2371
	BnaA09g07220D	AT5G65810	CGR3	plant-type cell wall biogenesis; leaf morphogenesis; plant-type cell wall organization; Golgi apparatus; positive regulation of photosynthesis; leaf morphogenesis; pectin metabolic process; positive regulation of unidimensional cell growth; positive regulation of developmental growth; positive regulation of unidimensional cell growth; Golgi apparatus; pectin metabolic process; endosome; pectin bi…	up	0	0	0.0623326	0.0703604	0	0	6.8446	9.66102	7.39298	7.7449	7.60298	5.55479	0	0	0	0.400015	0	0.463389	9.57123	7.93109	8.84026	9.79365	4.52004	3.93499	0.0624792	0	0	1.33134	0.543723	1.35194	6.41286	5.49814	2.67761	2.67812	3.20043	5.29637
	BnaA09g08030D	AT5G66190	LFNR1	chloroplast stroma; defense response to bacterium; plastid; chloroplast thylakoid membrane; chloroplast stroma; defense response to bacterium; chloroplast thylakoid; thylakoid; chloroplast thylakoid membrane; chloroplast thylakoid membrane; chloroplast envelope; thylakoid lumen; photosynthetic electron transport chain; chloroplast thylakoid membrane; chloroplast; chloroplast thylakoid membrane; t…	-	0.103347	0.158548	0.0510314	0.0576037	0.224775	0	97.6634	101.693	106.929	96.6959	107.041	105.102	0	0	0.168782	3.3404	2.03741	4.55249	100.119	94.0304	93.0106	43.9469	47.5493	43.2184	0.102303	0.0537653	0.0516027	13.3823	10.3019	14.2658	10.595	10.6786	10.6809	7.74705	7.43178	6.43269
Other metabolic	BnaA01g28250D	AT3G16060	-	microtubule-based movement; plasma membrane; regulation of cell wall organization or biogenesis; ATP-dependent microtubule motor activity; microtubule binding; nucleus; ATP-dependent microtubule motor activity	-	1.15545	2.09338	1.36932	3.71698	2.18996	2.30117	6.60602	5.4141	5.01648	5.42303	3.87892	4.32584	2.88909	2.86034	2.48011	2.5944	3.09143	3.47403	7.04718	5.64634	5.73206	4.40927	4.4369	5.44627	3.43135	2.57621	2.53852	2.24381	3.33145	3.49636	4.56295	3.57943	5.42327	3.8288	4.44364	3.47042
	BnaA02g05410D	AT5G22000	RHF2A	megagametogenesis; proteolysis involved in cellular protein catabolic process; nucleus; ubiquitin-protein transferase activity; plasma membrane; plasma membrane; protein ubiquitination; nucleus; ubiquitin-protein transferase activity; regulation of cell cycle; nucleus; plasma membrane; proteolysis involved in cellular protein catabolic process; regulation of cell cycle; microgametogenesis; proteo…	-	2.15675	1.5756	1.5214	3.7209	1.6753	1.87232	9.41376	10.7235	10.8918	14.8891	16.1234	16.5207	3.48281	2.16756	2.18049	2.92904	3.35342	3.51875	10.6024	12.1884	14.2064	13.9188	12.4933	19.5044	3.65994	3.3661	4.56401	5.47602	3.28616	4.82746	7.84967	7.75679	5.65478	4.6483	3.83475	4.49849
	BnaA02g09250D	AT5G55130	CNX5	tRNA wobble position uridine thiolation; Mo-molybdopterin cofactor sulfurase activity; nucleotidyltransferase activity; tRNA wobble position uridine thiolation; ubiquitin-like modifier activating enzyme activity; cytoplasm; cytoplasm; URM1 activating enzyme activity; molybdopterin-synthase sulfurtransferase activity; cytoplasm; thiosulfate sulfurtransferase activity; cytoplasm; molybdopterin-synt…	-	4.29651	5.68043	4.0879	3.09573	3.13391	4.32657	0.0676436	0.916586	0.387037	1.81476	0.87949	1.43463	4.8147	5.35461	3.47993	2.98866	4.26097	3.26981	0.733438	0.243853	0	0.566029	0.976632	1.80922	5.03113	6.59665	7.95339	3.99107	0.580337	1.12232	1.24698	1.31102	1.46612	2.07503	1.73903	1.73939
	BnaA02g16530D	AT4G36840	-	nucleus; molecular_function; biological_process	-	0	0.0977284	0.0943667	0.21304	0	0.307411	5.05773	4.91017	6.75576	10.7796	6.88731	7.94232	0	0	0	0.484473	0.470944	0.935379	11.1462	11.1176	5.86218	10.7917	8.15533	8.70678	0	0.0994221	0.0954231	0.67185	0.117593	2.27415	2.09915	0.531304	2.67371	4.50495	2.37856	1.76226
	BnaA02g34430D	AT5G64850	-	plasma membrane; nucleus; biological_process; molecular_function	down	20.1396	17.021	22.2714	17.7457	17.967	26.3824	1.71258	2.90073	2.79968	1.19339	1.42888	1.76891	15.3031	13.5299	15.7563	13.4517	16.3451	11.215	4.64225	4.49003	7.67772	6.39545	0.473227	2.54474	27.0989	30.1149	33.6004	18.3718	14.9896	18.369	3.86355	0.223516	3.26558	1.81939	1.00064	0.444822
	BnaA03g23050D	AT2G23090	-	biological_process; molecular_function	-	1.29968	2.16005	2.40663	6.33868	2.82676	2.6133	64.5984	58.9706	64.6309	61.8953	63.3612	64.9757	1.77719	1.98508	1.0613	2.26517	1.80157	2.78308	31.4583	32.8898	44.1927	19.4648	22.6313	28.2041	1.28655	1.18326	4.86715	10.0901	5.99796	1.35328	6.09699	7.82878	7.77192	22.0588	15.2774	19.625
	BnaA03g28420D	AT5G25250	FLOT1	cellular response to hypoxia; cellular response to hypoxia; endocytosis; plasma membrane raft; plasma membrane raft; plasmodesma; cellular response to hypoxia; endosome; vacuole; protein localization to plasma membrane; plasma membrane; plasma membrane raft; plastid; vacuolar membrane; endocytosis; cellular response to hypoxia; plasma membrane raft; membrane invagination; molecular_function; vacu…	down	7.04746	1.35147	1.30499	1.47305	5.98749	5.6682	0	0	0	0	0	0	3.8547	2.44637	5.75483	5.58309	5.69855	2.15587	0	0	0	0	0	0	5.45023	3.89554	9.01723	4.1293	3.5234	3.40697	0	0	0	0	0	0
	BnaA04g09380D	AT5G39510	VTI11	protein targeting to vacuole; endoplasmic reticulum to Golgi vesicle-mediated transport; vacuolar membrane; vacuole; vesicle fusion with Golgi apparatus; SNARE binding; vesicle fusion with Golgi apparatus; plastid; protein targeting to vacuole; Golgi to vacuole transport; late endosome; late endosome membrane; trans-Golgi network transport vesicle; protein binding; endoplasmic reticulum membrane;…	-	23.5549	25.3186	23.6328	26.1747	33.3655	26.708	10.3624	14.517	15.1195	16.2572	24.3684	15.7715	27.9009	33.6645	29.3214	27.0994	23.6622	26.8949	13.0382	10.1245	11.983	16.5023	13.9088	23.2403	26.5844	25.6013	32.6622	20.3066	19.9407	23.3881	17.441	20.2297	16.3183	17.7541	15.6993	15.2875
	BnaA04g14130D	AT2G24200	LAP1	cytosol; vacuole; manganese ion binding; cytoplasm; aminopeptidase activity; dipeptidase activity; aminopeptidase activity; chloroplast stroma; response to cadmium ion; cytoplasm; cytoplasm; cytosol; metalloaminopeptidase activity; chloroplast stroma; cytoplasm; metalloaminopeptidase activity; vacuole; cytosol; manganese ion binding; dipeptidase activity	-	80.2278	82.9374	83.5788	73.6122	68.9469	69.2252	148.243	149.746	147.004	153.572	143.886	149.14	61.2543	58.8633	52.8132	54.5487	61.9982	67.5103	128.811	133.555	133.109	117.295	85.0414	101.733	59.6243	60.1882	62.2868	55.2521	58.8345	58.457	176.36	173.746	176.545	136.167	131.886	131.761
	BnaA04g17810D	AT2G30740	-	non-membrane spanning protein tyrosine kinase activity; nucleus; nucleus; peroxisome; protein kinase binding; nucleus; nucleus; nucleus; plasmodesma; plasma membrane; nucleus; nucleus; nucleus; nucleus; nucleus; nucleus; nucleus; non-membrane spanning protein tyrosine kinase activity; nucleus; non-membrane spanning protein tyrosine kinase activity; nucleus; nucleus	down	6.12122	6.96172	5.12632	7.15129	6.12418	8.50735	1.89659	1.82037	1.55025	2.13222	0.967026	1.53236	4.33912	5.82037	5.5983	6.57955	7.42157	6.41155	1.37095	2.79184	1.36043	0.625195	1.58532	1.97271	9.93743	9.17143	7.53105	6.82888	5.54436	7.63381	1.03096	1.36143	2.12166	2.44724	1.03839	1.76111
	BnaA04g22170D	AT2G38740	Sgpp	dephosphorylation; cytoplasm; plasma membrane; sugar-phosphatase activity; sugar-phosphatase activity; cytosol; dephosphorylation	-	5.71159	7.30198	9.64848	9.55066	11.9321	7.09214	0.776173	1.31466	1.18956	1.11554	0.296814	0.734895	6.24806	7.17928	6.46412	5.23925	7.13012	9.56374	0.876646	0.0874398	1.30488	0	0	0	4.83559	5.00449	4.57805	4.13919	3.14455	3.84551	2.54525	3.34295	1.76369	1.1338	0.762147	0
	BnaA04g24870D	AT2G43150	EXT21	plant-type cell wall organization; structural constituent of cell wall; plant-type cell wall organization	down	4.25629	4.19194	4.35911	7.82011	8.80014	10.284	1.255	1.00539	0.609947	0.285996	0.363182	0.590917	9.39837	7.79232	8.18129	14.853	17.2223	14.2742	0.551658	0.458536	0.395363	0	0.360845	0.226802	16.3591	19.4367	21.1737	14.3475	14.0004	13.8504	1.08222	1.12	0.498015	0.867078	0.9689	0.678372
	BnaA05g08010D	AT2G36290	-	extracellular region; endoplasmic reticulum; endoplasmic reticulum	-	7.6363	6.91582	6.79307	7.92787	7.79721	6.2512	1.65562	1.59332	2.21446	2.65351	1.95691	0.68403	6.56806	5.95715	7.67956	6.72382	6.60788	11.9119	0.883967	2.10252	1.55194	0.171742	1.25809	0.95049	7.50149	7.70286	6.75269	3.89369	3.15646	3.46836	2.45446	2.64699	1.05232	1.15426	1.23607	1.18257
	BnaA05g10580D	AT2G33040	ATP3	chloroplast; mitochondrion; cell wall; mitochondrion; mitochondrial proton-transporting ATP synthase complex; mitochondrial proton-transporting ATP synthase complex, catalytic sector F(1); nucleolus; zinc ion binding; mitochondrial proton-transporting ATP synthase complex, catalytic sector F(1); proton-transporting ATP synthase activity, rotational mechanism; nucleus; ATP synthesis coupled proton…	-	107.983	99.0286	89.9347	78.1777	76.5903	78.7438	31.9859	27.0229	34.5011	31.2263	30.9789	38.0137	68.2504	73.2352	71.4562	55.6618	55.3641	55.7889	26.6618	31.4794	30.6932	30.3413	25.5417	25.6629	75.8345	76.2766	79.1395	49.2103	54.3372	51.3994	37.7796	37.1924	48.734	20.9861	29.0919	25.2809
	BnaA05g18550D	AT5G58530	-	protein-disulfide reductase activity; mRNA binding; nucleus	-	0.108378	0	0	0	0.589295	0	4.47729	7.46505	5.26079	7.93639	8.02568	11.5518	0.592787	0.361161	0.825995	0.412121	0.267075	0.265229	7.96456	3.40463	1.75632	0.957915	4.78441	5.40544	0.214567	0.225531	0.10823	0	0.533502	3.09524	1.68646	4.62001	0.391297	1.1241	2.19819	1.09933
	BnaA05g29620D	AT3G08610	-	mitochondrial respiratory chain complex I; mitochondrial respiratory chain complex I; mitochondrion; mitochondrial respiratory chain complex I; mitochondrion; mitochondrial respiratory chain complex I; mitochondrial respiratory chain complex I; mitochondrial respiratory chain complex I; mitochondrial respiratory chain complex I; mitochondrial respiratory chain complex I; mitochondrial respiratory…	-	77.6334	90.6972	109.705	81.9699	85.7977	55.8404	0	0	0	14.3655	13.0871	16.0472	59.3786	58.5422	54.9759	60.4022	33.4406	59.4683	2.57687	1.8359	0.7306	3.40918	2.16714	0.302692	65.9156	68.2988	73.4305	51.4047	46.2164	33.7986	20.2207	26.3209	19.0851	5.35623	2.90949	5.82019
	BnaA05g31170D	AT3G06110	MKP2	negative regulation of MAP kinase activity; mitogen-activated protein kinase binding; peptidyl-tyrosine dephosphorylation; negative regulation of MAP kinase activity; protein serine phosphatase activity; cytoplasm; peptidyl-tyrosine dephosphorylation; MAP kinase tyrosine/serine/threonine phosphatase activity; protein threonine phosphatase activity; peptidyl-tyrosine dephosphorylation; cellular re…	-	6.22373	4.67458	8.64341	8.56412	2.96109	7.50852	0.125544	0	0	0.866091	1.34425	1.23622	3.93605	3.67272	2.43522	3.3281	2.03696	3.09382	0	0	0.112566	0	1.43099	1.67892	3.85055	5.76742	6.31235	0.911664	2.15417	1.50437	0.979149	0.811069	1.22887	0	1.25517	0
	BnaA06g03100D	AT1G49820	MTK	L-methionine salvage from methylthioadenosine; L-methionine salvage from methylthioadenosine; identical protein binding; L-methionine salvage from methylthioadenosine; L-methionine salvage from methylthioadenosine; L-methionine salvage from methylthioadenosine; S-methyl-5-thioribose kinase activity; L-methionine salvage from methylthioadenosine; S-methyl-5-thioribose kinase activity; S-methyl-5-t…	-	2.38822	1.08559	1.57237	0.769114	0.288572	0.739873	10.2773	9.92225	12.3208	6.5123	7.02178	6.43526	2.09003	1.76857	1.3868	0.0672705	0.980881	2.27291	8.2337	6.11313	8.23196	3.8569	4.37338	2.6979	3.62496	2.15359	2.27897	3.17181	0.914379	2.33672	7.57831	4.91821	8.38314	5.15434	7.6329	5.53011
	BnaA06g18300D	AT3G45870	UMAMIT3	mitochondrion; mitochondrion; transmembrane transporter activity; mitochondrion; chloroplast; mitochondrion; plasma membrane	-	4.19363	5.00392	6.69018	3.7759	5.14518	6.57281	0.485868	0.529041	0.567346	0.691655	0.265427	0.630897	4.94041	3.34443	4.2147	8.99563	7.817	8.94716	0.689873	1.56387	1.12022	1.00321	0.896644	0	5.05605	4.86688	4.61743	7.74952	4.89624	5.1823	1.8701	0.847011	1.11617	1.1153	1.5366	1.98312
	BnaA06g31840D	AT3G27830	RPL12-A	chloroplast nucleoid; chloroplast; chloroplast; thylakoid; mRNA binding; chloroplast stroma; chloroplast thylakoid membrane; chloroplast; plastid large ribosomal subunit; structural constituent of ribosome; chloroplast envelope; chloroplast envelope; chloroplast thylakoid membrane; plasmodesma; chloroplast thylakoid membrane; chloroplast envelope; chloroplast thylakoid membrane; chloroplast thyla…	down	41.0488	42.8099	35.3053	28.3371	23.4433	33.1356	0.11596	0.0982056	0.189569	0.0888864	0.177376	0	4.61818	5.2881	4.88983	3.52947	1.54944	3.95675	0	0.940574	0.207946	0	0	0	12.4482	12.7104	16.5945	7.78916	10.7224	6.19947	0.164437	0	0	0	0.165622	0
	BnaA08g18670D	AT1G27970	NTF2B	plasma membrane; nucleus; cytosol; protein import into nucleus; plasma membrane; protein binding; small GTPase binding; protein import into nucleus; cytoplasm; cytosol; nucleolus; nuclear envelope; nuclear pore central transport channel; nucleus; protein import into nucleus; protein import into nucleus; plasma membrane; cytosol; nucleocytoplasmic transport; plasma membrane; cytoplasm; small GTPas…	-	1.26542	3.64734	2.4994	5.38611	0.875712	5.18133	13.5147	14.2125	13.596	17.0759	17.1513	16.8738	3.27192	1.6612	2.25451	2.33305	2.55139	2.95605	10.8694	10.9754	19.5747	8.58616	2.82135	3.31016	4.3273	2.87269	2.9869	5.66193	7.36174	5.47574	10.1088	9.1682	11.6296	6.07439	6.36348	11.3506
	BnaA09g01610D	AT4G03520	HM2	cytosol; cell redox homeostasis; positive regulation of catalytic activity; cell redox homeostasis; chloroplast thylakoid membrane; oxidoreductase activity, acting on a sulfur group of donors, disulfide as acceptor; chloroplast stroma; protein binding; protein-disulfide reductase activity; cell redox homeostasis; cytosol; cell redox homeostasis; chloroplast thylakoid membrane; chloroplast; chloro…	-	0.625573	0.319906	0.617803	0.813598	0.226767	0.335428	100.952	82.189	93.4087	97.6042	105.21	101.343	0	0.115815	0	4.36117	5.52406	5.74104	100.58	115.365	109.102	40.7525	54.4145	35.3011	0.412838	0.108483	0.41648	8.6748	11.8046	13.2756	16.0333	12.0776	14.6811	13.5669	15.1875	18.6519
	BnaA09g02200D	AT3G28050	UMAMIT41	transmembrane transporter activity; plasma membrane	-	0.169596	0	0.11166	0.18906	0.0614776	0	48.6794	45.2436	47.1872	24.3352	27.0718	28.2486	0	0	0	2.43633	6.68695	4.91138	43.0614	43.2799	41.6841	11.992	10.8145	13.1761	0.111922	0	0.11291	6.35975	5.91356	4.70906	7.76196	5.97233	5.66401	4.37101	5.52463	1.61603
	BnaA09g02570D	AT3G29200	CM1	aromatic amino acid family biosynthetic process; aromatic amino acid family biosynthetic process; prephenate(2-) biosynthetic process; aromatic amino acid family biosynthetic process; cellular oxidant detoxification; aromatic amino acid family biosynthetic process; chorismate mutase activity; aromatic amino acid family biosynthetic process; chorismate mutase activity; prephenate(2-) biosynthetic …	up	0	0	0	0	0	0	20.3158	17.888	18.6487	9.82555	6.28912	5.12945	0.0683121	0	0	0.316615	0.384717	1.14618	21.2703	23.1775	26.9621	8.58581	12.6198	15.513	0.123632	0	0	1.24403	0.845352	0.743107	7.60232	9.72217	8.84943	6.94808	7.25408	9.90446
	BnaA09g02840D	AT5G47930	-	ribosomal small subunit assembly; cytosolic small ribosomal subunit; cytosolic ribosome; cytosolic small ribosomal subunit; cytosolic small ribosomal subunit; plastid; cytosolic ribosome; cytosolic ribosome; structural constituent of ribosome; cytoplasm; mRNA binding; translation; RNA binding; plasma membrane; ribosomal small subunit assembly; cytosolic small ribosomal subunit; cytosolic ribosome	up	0	0	0	0	0	0	27.8551	28.8324	29.635	29.655	28.5743	43.5376	0	0	0	2.38761	0	0.62861	18.3771	24.3072	21.8041	8.9131	8.56751	9.1978	0	0.712698	0	0.602011	0.210739	0.40755	22.7281	19.043	18.3934	19.8604	15.9453	16.5803
	BnaA09g03370D	AT5G49510	PFD3	microtubule-based process; polysome; protein folding; prefoldin complex; cytoplasm; tubulin complex assembly; tubulin binding; cytosol; cytosol; tubulin complex assembly	-	0	0	0	0	0.188773	0.0930763	4.25791	9.58431	6.86913	4.03679	4.28487	3.47979	0	0	0	0.660088	0.106943	1.06204	7.28956	7.27087	7.73597	1.70476	1.27719	2.66394	0	0	0	0.10171	0.106813	0	1.74782	3.61947	5.24891	2.37334	1.76041	1.68074
	BnaA09g03620D	AT5G27210	Cand8	chloroplast; molecular_function; G protein-coupled receptor signaling pathway	up	0	0	0	0	0	0	11.836	10.8988	8.36926	7.34443	5.74749	7.04409	0	0	0	0.461148	1.61377	1.95876	5.34723	5.92613	7.66452	7.07436	4.99668	9.77063	0	0	0	0.170534	0.358182	0.606105	4.39579	8.63102	4.66307	8.85056	10.8003	6.77676
	BnaA09g03830D	AT5G27670	HTA7	DNA binding; plastid; chromatin binding; chromatin silencing; chromatin silencing; chromatin silencing; protein heterodimerization activity; nucleus; chromatin silencing; heterochromatin organization; heterochromatin; nucleolus; chromatin silencing; chromatin silencing	-	0.233335	0	0.115218	0	0.380621	0	6.1753	6.88802	7.14052	9.23613	14.7448	10.7241	0	0	0	0	0.143751	0	11.1595	8.68751	8.23788	0.802032	1.14452	1.45472	0	0	0	1.77733	0	2.22132	3.20373	1.08117	6.52901	1.21008	1.6134	1.72132
	BnaA09g03890D	AT5G27850	RPL18C	structural constituent of ribosome; mRNA binding; cytosolic ribosome; cytosolic ribosome; cytosolic ribosome; mRNA binding; cytosolic ribosome; RNA binding; cytosolic large ribosomal subunit; plasmodesma; plastid; vacuole; cytoplasm; cytosolic large ribosomal subunit; cytosol; translation; cytosolic large ribosomal subunit; cytosolic large ribosomal subunit; cytoplasm	up	0.584164	0.995766	0.67306	0.759743	0.317634	0.522041	68.7537	76.0035	78.1846	145.386	154.29	140.048	0.106505	0.216298	0.212008	7.52794	5.87817	4.28881	84.7234	85.7522	91.7369	41.2102	33.0473	46.2249	0.289133	0.202605	0.486139	10.9529	16.7744	14.714	72.8992	58.0149	60.022	60.6818	68.1284	69.4893
	BnaA09g04120D	AT5G26610	-	defense response; nucleus; nucleic acid binding; nucleus; nucleus	up	0	0.0596191	0	0	0	0	7.60078	8.79513	9.10388	8.30663	8.00031	5.41524	0	0	0	0	0.430949	0.356642	7.61572	7.25707	4.85826	4.57979	1.42964	3.80196	0.0577038	0	0	0.683103	0.286951	1.52608	6.61636	5.45605	7.62933	5.00181	5.58918	6.18163
	BnaA09g04300D	AT5G26260	-	extracellular region; plasmodesma	up	1.5225	1.24572	1.05251	2.80044	2.1524	3.02051	922.133	908.119	920.264	809.966	774.936	762.865	1.58223	2.28312	2.07208	322.282	346.393	366.168	1064.79	1142.04	1062.88	1907.96	1874.31	1962.65	1.65784	0.950483	2.05257	3.92513	3.9347	2.53645	509.784	494.95	527.984	591.463	592.552	578.636
	BnaA09g04610D	AT5G11090	-	biological_process; nucleus; molecular_function	up	0	0	0.0486508	0	0	0	20.7329	24.1294	23.6008	52.698	42.6091	43.4035	0	0	0.0536361	2.43526	3.21704	1.7481	34.7085	34.7341	27.9985	23.0287	25.8552	24.9954	0.146296	0	0	4.38738	4.36502	2.22763	51.9915	52.1806	50.1572	39.8546	36.1067	40.1572
	BnaA09g05420D	AT5G23100	-	nucleus; hydrotropism; molecular_function	-	0.0817135	0	0	0.0910916	0	0	5.1691	5.18171	5.08743	4.77085	7.18065	8.78958	0	0	0	0.414301	0.201366	0	6.57693	3.80294	3.12136	2.40746	5.21054	5.32954	0	0	0	1.5321	3.21795	3.11161	3.73981	1.43877	3.76158	6.70326	2.03404	3.39078
	BnaA09g05810D	AT5G61790	CNX1	plant-type cell wall; vacuole; plasmodesma; endoplasmic reticulum unfolded protein response; mitochondrion; endoplasmic reticulum unfolded protein response; endoplasmic reticulum unfolded protein response; endoplasmic reticulum membrane; endoplasmic reticulum; vacuole; endoplasmic reticulum membrane; endoplasmic reticulum; chloroplast; endoplasmic reticulum membrane; plasma membrane; endoplasmic …	up	0.0420026	0	0.124443	0	0.0913542	0.045043	52.2189	49.5966	53.2763	61.2251	57.4804	62.1848	0	0	0.0457315	3.14117	4.24378	2.26141	49.4856	49.1143	45.265	39.7234	37.6616	47.8608	0.0415785	0.0874063	0.0838906	7.67848	6.71979	10.0965	41.8687	44.763	37.3059	30.6939	35.4711	35.401
	BnaA09g06490D	AT5G63140	PAP29	dephosphorylation; hydrolase activity, acting on ester bonds; dephosphorylation; acid phosphatase activity	-	0	0.0583797	0.225486	0	0.062074	0	7.88491	8.30024	8.43274	12.2574	12.9627	16.7452	0	0	0	4.05171	3.23525	2.51444	13.6497	14.0796	11.8271	10.8751	8.51152	6.67935	0	0.0593915	0	4.54853	5.61971	4.14343	5.38159	4.76074	4.53395	6.99688	5.5256	5.15831
	BnaA09g07470D	AT5G67320	HOS15	histone deacetylase complex; response to cold; regulation of transcription by RNA polymerase II; histone deacetylation; nucleus; double-stranded DNA binding; histone deacetylation; histone deacetylation; transcription corepressor activity; histone deacetylase complex; histone deacetylation; regulation of transcription by RNA polymerase II; nucleus; response to cold; histone deacetylation; respons…	up	0.04211	0	0	0	0	0	4.89275	4.65006	4.0437	5.33391	5.82095	6.46497	0	0	0	0.42701	0.570743	0.206109	5.69802	5.58542	4.92315	4.92126	3.5114	1.45403	0	0.0438149	0	0.789549	1.1401	0.751655	15.2254	13.4632	16.8382	10.8398	11.3751	16.7362
	BnaA09g07490D	AT5G67250	SKIP2	protein ubiquitination; protein binding; protein binding; ubiquitin-protein transferase activity; SCF-dependent proteasomal ubiquitin-dependent protein catabolic process; SCF ubiquitin ligase complex; ubiquitin-protein transferase activity; cytoplasm; SCF-dependent proteasomal ubiquitin-dependent protein catabolic process; SCF-dependent proteasomal ubiquitin-dependent protein catabolic process; c…	up	0	0	0	0	0	0	5.60624	4.02536	4.53266	5.13809	3.16919	6.78512	0	0	0	0.358982	0.348957	0.693092	3.35869	4.50338	5.95554	3.05947	2.17637	1.13184	0	0	0	0.829706	0.232356	1.12339	7.1722	7.74242	6.3056	7.07668	7.3109	8.00884
	BnaA09g07760D	AT5G66680	DGL1	plastid; plant-type cell wall; Golgi apparatus; protein N-linked glycosylation via asparagine; protein N-linked glycosylation via asparagine; vacuole; protein N-linked glycosylation via asparagine; unidimensional cell growth; unidimensional cell growth; unidimensional cell growth; protein N-linked glycosylation via asparagine; protein N-linked glycosylation via asparagine; protein N-linked glycos…	up	0.0965052	0.0493508	0.0476532	0.0537905	0.104948	0.155236	36.8157	30.2292	35.1336	38.916	35.3989	38.9275	0	0	0.0525363	2.38533	3.21053	4.074	38.556	36.6606	35.5233	29.096	30.7214	27.9077	0.0477653	0.301237	0.14456	5.99378	8.61042	4.88069	19.7872	21.1061	20.601	19.2912	22.9993	29.3224
	BnaA09g08020D	AT5G66210	CPK28	protein serine/threonine phosphatase activity; plasma membrane; calcium-dependent protein serine/threonine kinase activity; calmodulin-dependent protein kinase activity; nucleus; protein threonine kinase activity; plasma membrane; protein autophosphorylation; protein phosphorylation; protein serine/threonine kinase activity; protein serine kinase activity; intracellular signal transduction; plasm…	-	0	0	0	0	0	0	4.87162	3.55666	4.94317	3.82006	4.23979	5.30177	0.0474479	0	0	0.0549783	0.480988	0.583812	5.81846	7.77169	4.76968	4.60041	2.29773	6.44834	0.0858719	0	0.0433148	1.16904	0.907432	0.825831	2.26303	1.44703	0.548105	1.18604	2.0394	3.07973
	BnaA09g08260D	AT2G13290	-	beta-1,4-mannosylglycoprotein 4-beta-N-acetylglucosaminyltransferase activity; protein N-linked glycosylation; protein N-linked glycosylation; Golgi apparatus; N-acetylglucosamine metabolic process; transferase activity, transferring glycosyl groups; beta-1,4-mannosylglycoprotein 4-beta-N-acetylglucosaminyltransferase activity; Golgi apparatus; protein N-linked glycosylation; transferase activity…	up	0	0	0.055525	0	0	0	6.89549	6.27001	6.82287	7.17723	3.71939	7.31223	0	0	0.122429	0.712654	0.554203	0.687967	6.55839	5.42951	5.33662	9.71792	7.11511	9.05968	0	0	0	1.25183	2.62927	0.13381	6.58737	5.78341	7.71376	5.77852	6.27198	8.3471
	BnaA09g09000D	AT2G17265	HSK	response to fungus; photoperiodism, flowering; chloroplast; chloroplast stroma; photoperiodism, flowering; chloroplast stroma; chloroplast; photoperiodism, flowering; threonine biosynthetic process; methionine biosynthetic process; response to bacterium; methionine biosynthetic process; threonine biosynthetic process; chloroplast stroma; response to bacterium; threonine biosynthetic process; phot…	down	100.73	108.372	116.499	78.0407	98.4267	84.5693	28.617	28.0689	25.2098	21.2887	22.2387	18.015	74.3712	77.6973	78.7445	60.8646	55.0645	54.5385	30.5017	28.9715	31.8499	13.1316	16.0907	16.3021	63.3576	70.3671	72.1658	56.8271	64.7247	71.9914	13.5993	11.4	10.7818	16.5305	17.8612	16.9881
	BnaA09g11180D	AT1G63720	-	nucleus	-	6.55726	3.49012	6.80621	6.34016	10.4053	7.89296	2.24592	2.19467	1.90639	1.85398	4.09608	2.09376	7.09996	6.76357	7.79505	7.71791	5.68863	7.77805	1.48296	2.56907	1.31668	1.97134	2.62562	4.5566	9.86903	6.75311	7.48378	5.01823	11.0341	6.84757	2.69485	3.10035	5.37517	1.70347	1.85063	1.91272
	BnaA09g11630D	AT1G64385	-	Golgi medial cisterna; trans-Golgi network; biological_process; Golgi apparatus; molecular_function; trans-Golgi network; cytosol; endosome; Golgi medial cisterna	-	25.9592	22.3703	31.7759	23.5486	20.7188	21.4805	7.95103	8.30692	9.11084	7.23384	9.20682	6.69797	22.6046	21.2911	24.0023	19.48	17.5176	15.1427	4.02853	4.62093	6.32957	7.00939	3.50092	7.50828	16.1817	16.6493	14.8875	16.7279	14.4504	11.5071	6.95463	9.17461	10.0791	10.3662	9.44576	9.81928
	BnaA09g12630D	AT2G37435	-	nucleus	-	22.6428	17.5644	17.1762	22.5588	25.0994	34.6045	1.12973	0.83716	2.19314	4.11333	5.40019	2.1393	14.2395	19.3195	15.2443	21.2135	17.7908	12.4478	0.893178	0.509079	0.886326	0	0.321926	0	11.1529	14.9096	7.10034	18.4585	12.6539	12.496	1.10138	0.506843	1.28354	2.16597	0.90762	0
	BnaA09g14140D	AT1G60490	VPS34	protein binding; autophagy of peroxisome; phosphatidylinositol 3-kinase complex, class III, type II; reactive oxygen species metabolic process; phosphatidylinositol phosphate biosynthetic process; endocytosis; phosphatidylinositol phosphate biosynthetic process; response to salt stress; cytoplasm; endosome; endocytosis; membrane; phosphatidylinositol-3-phosphate biosynthetic process; microgametog…	down	8.7064	8.49448	8.65483	8.87554	10.527	12.4386	0.517628	1.09593	1.05776	1.67212	0.848334	0.896184	9.08555	8.14412	8.54387	9.29325	7.44578	10.1628	1.3029	0.533152	1.19345	1.63131	1.71384	0.68674	12.4741	10.5488	8.00811	7.71911	10.1506	12.2349	1.28454	0.982	1.11158	1.83632	0.792117	1.47893
	BnaA09g21490D	AT4G11680	-	protein ubiquitination; vacuolar membrane; vacuolar membrane; nucleus; vacuolar membrane; nucleus; vacuolar membrane	-	10.3765	8.90808	10.3008	12.5264	9.00406	11.4159	3.19285	2.76277	2.43959	3.61789	2.81353	5.78322	7.99875	9.49579	8.78063	10.4949	8.21447	8.28928	3.57479	2.87752	2.80055	1.37282	3.58658	2.83625	6.06726	5.31441	5.04696	9.51363	7.01354	8.76512	2.85436	4.13541	2.28086	2.99103	2.18097	3.32172
	BnaA09g45260D	AT1G15060	-	chloroplast; chloroplast	up	3.69791	2.12418	1.35073	1.29881	0.881406	2.8248	7.84765	7.80916	6.52148	7.26862	10.1033	9.06497	1.38536	1.63181	1.43399	2.88941	2.74631	1.42565	8.80442	8.19246	9.96824	10.5466	9.2432	6.21914	1.05304	1.00144	1.31527	0.831066	2.18191	2.65233	9.36635	8.21516	10.9737	9.50517	10.6481	6.02583
	BnaA10g00410D	AT1G01550	BPS1	shoot system development; nucleus; plasma membrane; embryo development ending in seed dormancy; embryo development ending in seed dormancy; embryo development ending in seed dormancy; root development; molecular_function; shoot system development; root development; plasma membrane; embryo development ending in seed dormancy; embryo development ending in seed dormancy; nucleus	-	33.5279	36.2184	36.7948	36.0191	44.1887	40.165	17.4354	17.7276	16.9443	20.9794	22.0955	19.3875	28.0876	26.3841	27.6989	26.0263	29.2178	33.0032	15.7081	14.8456	14.7241	19.6636	21.9918	19.5059	35.3657	34.8445	36.6187	35.7013	25.752	31.8154	20.34	23.0302	24.2388	22.0632	20.3779	21.5769
	BnaA10g03660D	AT2G03960	-	-	down	10.0497	8.40335	8.85195	7.4183	7.90131	8.01009	0.350654	0.66817	0.644894	0.0671961	0.201138	0.464808	11.7365	8.74964	9.2415	10.2424	6.77705	9.38907	0.71288	0.0790058	0	1.53379	0.199844	0.13026	7.8645	10.6686	12.3416	7.95733	8.02233	4.04022	0.0621554	0.251709	0.980663	0	0.375619	0.187849
	BnaA10g10030D	AT5G55950	-	UDP-xylose transmembrane transporter activity; Golgi apparatus; antiporter activity; nucleotide-sugar transmembrane transporter activity	down	7.62864	11.3076	6.93335	10.5994	9.97926	6.52096	0.856395	1.20879	0.75834	0.711151	0.382073	1.56764	6.65195	7.30724	7.34288	11.7717	11.2387	10.9581	0.773802	0.7075	0.51191	0.380023	0.813457	0	4.59663	5.52173	4.41636	8.4862	6.05471	10.1963	0.556604	0.409829	0.798351	0.625493	0	0.407804
	BnaA10g12210D	AT5G59140	-	ubiquitin-dependent protein catabolic process; protein ubiquitination; nucleus; ubiquitin-dependent protein catabolic process; ubiquitin-dependent protein catabolic process; elongin complex; elongin complex; cytosol; ubiquitin-dependent protein catabolic process	-	2.38252	1.74053	0	0.126474	1.60392	0.121666	6.88399	3.59722	3.83107	10.1044	14.1146	10.7615	0.12411	0.756149	0.617627	1.58188	0.279583	1.6659	4.23495	5.80812	4.20246	6.46234	5.67627	1.63228	0.112308	0.826327	0.906388	0.664755	2.09433	1.21507	2.18083	2.94388	3.27698	1.60466	3.6609	3.13857
	BnaA10g14280D	AT5G22000	RHF2A	megagametogenesis; proteolysis involved in cellular protein catabolic process; nucleus; ubiquitin-protein transferase activity; plasma membrane; plasma membrane; protein ubiquitination; nucleus; ubiquitin-protein transferase activity; regulation of cell cycle; nucleus; plasma membrane; proteolysis involved in cellular protein catabolic process; regulation of cell cycle; microgametogenesis; proteo…	-	4.99772	5.89036	5.87576	6.23455	4.99496	5.64022	10.6305	9.65335	8.31253	9.70287	9.25825	9.35536	5.85765	6.2124	5.62278	6.48565	6.06995	5.38735	10.216	8.77764	10.2754	11.4523	9.45547	9.01647	6.07805	5.94292	6.41687	7.52992	8.02489	3.93649	11.8941	11.4683	11.4495	10.3	11.7603	11.1044
	BnaC01g09180D	AT4G29350	PFN2	lateral root development; inflorescence development; lateral root development; actin monomer binding; chloroplast; sequestering of actin monomers; cytoplasm; actin polymerization or depolymerization; cell cortex; cytosol; plasma membrane; lateral root development; sequestering of actin monomers; inflorescence development; leaf development; inflorescence development; leaf development; inflorescenc…	-	98.487	93.2829	99.5232	87.9945	81.7691	96.917	46.589	45.9369	46.6413	47.7526	44.5655	60.0016	56.201	71.2776	63.7494	68.4162	59.2016	60.3196	34.2105	34.3647	30.9384	51.4759	53.3588	50.3741	79.7853	80.075	76.5426	69.4669	58.2339	69.5516	53.7852	45.5863	45.7156	45.0106	42.4752	42.1963
	BnaC01g09400D	AT4G37200	HCF164	chloroplast thylakoid membrane; plasma membrane; chloroplast thylakoid membrane; chloroplast thylakoid membrane; cytochrome b6f complex assembly; oxidoreductase activity, acting on a sulfur group of donors, disulfide as acceptor; thylakoid lumen; chloroplast thylakoid membrane; chloroplast thylakoid membrane; chloroplast thylakoid membrane; plasma membrane; chloroplast thylakoid; chloroplast thyl…	-	2.02128	1.67967	0.873326	1.12663	1.23643	2.43854	17.9401	18.37	15.1972	9.75106	6.8604	7.41207	2.21113	2.38558	0.687726	1.44116	2.02354	3.40079	12.8205	8.52512	8.92016	10.6696	3.59402	6.17965	0.87538	0.788668	1.51389	2.36865	2.79843	1.35298	2.65962	6.20479	6.38559	2.26326	5.70697	4.07725
	BnaC01g33260D	AT3G19590	BUB3.1	mitotic checkpoint complex; protein binding; kinetochore microtubule; protein binding; nucleus; spindle microtubule; protein binding; protein binding; protein binding; phragmoplast; protein binding; protein binding; mitotic spindle assembly checkpoint signaling; ubiquitin binding; protein binding; protein binding; Cul4-RING E3 ubiquitin ligase complex; kinetochore microtubule; kinetochore; protei…	up	0.0601659	0	0	0	0	0	6.44694	4.93359	6.98387	5.59666	6.11883	4.35376	0	0	0	0.381314	0.0741333	0	8.00085	7.56032	6.19836	2.48167	2.2429	4.84749	0.0595584	0	0	1.2691	0.148087	3.43664	4.46089	4.01447	4.88764	4.1414	3.16175	3.66174
	BnaC02g00390D	AT4G31700	RPS6	plasma membrane; cytosol; mitochondrion; nucleolus; cytosolic ribosome; mRNA binding; translation; mRNA binding; nucleus; plasma membrane; structural constituent of ribosome; cytosolic ribosome; translation; plasma membrane; plasmodesma; cytosolic small ribosomal subunit; cytosol; cytosolic small ribosomal subunit	up	0.308203	0.157609	0.0760936	0	0.167582	0.495768	2.18839	2.19029	1.54484	27.6779	38.4192	32.3986	0.505727	1.02706	0.587237	1.07431	0	0.188563	11.5944	8.06835	17.6595	6.58324	2.04087	11.9723	0.0762726	0.320681	0.307782	1.62526	1.51716	0.733514	17.3499	8.49705	13.6313	14.0219	7.74293	7.24719
	BnaC02g09690D	AT3G20830	UCNL	protein serine kinase activity; nucleus; kinase activity; protein threonine kinase activity; phosphorylation; plasma membrane; protein phosphorylation; nucleus; protein serine/threonine kinase activity; protein threonine kinase activity; protein serine/threonine kinase activity; protein serine/threonine kinase activity; phosphorylation; protein threonine kinase activity; protein phosphorylation; …	-	5.0295	4.17482	4.6071	7.71941	1.18902	4.76822	0.0941024	0	0	0.649185	1.00759	0.926618	3.90715	1.86227	3.57131	2.30982	3.95176	1.87304	0.595189	0.169618	0	0.9306	0	0.0699137	6.27751	6.14323	5.02264	3.3313	4.21608	4.1635	1.26769	2.02648	1.44745	2.06191	1.14242	0.941016
	BnaC02g10170D	AT5G59050	-	biological_process; molecular_function; nucleus; nucleus	-	10.6858	9.36775	7.40683	8.87868	9.8162	10.1782	1.02823	0.290264	0.630344	0.52544	1.1796	0.389417	7.91402	6.56162	6.28696	13.7971	14.5568	5.36015	0.309687	0.849456	0.307311	0	0	0	6.17593	5.31752	6.36298	8.08891	5.30923	7.58221	2.49087	2.39879	2.87561	2.25298	1.04024	0.918051
	BnaC02g13480D	AT5G54870	-	biological_process; vacuole; molecular_function	up	0.0444028	0.0454134	0.0438513	0	0.0482872	0	7.73872	8.25298	10.3551	9.27135	9.42603	9.76955	0	0	0.0966895	0.450259	0.164132	0.217331	16.6781	17.4103	14.3914	10.0296	9.5396	13.8414	0.0439544	0	0	1.45694	2.62293	0.634064	7.64106	7.81823	5.29042	6.95011	4.70772	5.44572
	BnaC02g13700D	AT1G77480	-	-	up	0	0.0563491	0.0544108	0	0	0	5.19231	6.08395	6.16271	5.34305	4.89594	3.82519	0	0	0	0.209506	0.339426	0	6.87666	7.94878	5.86728	3.6252	1.35123	3.64627	0	0	0	0.19369	0.542424	0	5.04311	7.4033	5.22166	5.14306	7.00962	6.45223
	BnaC02g16010D	AT2G07420	-	-	-	19.7264	17.534	16.6053	10.9645	14.8193	16.1456	0	0	0.0579836	1.95752	2.49569	0.859715	13.2841	14.1605	13.4609	12.4672	8.86924	9.00966	1.08964	0.511456	0.82686	0	1.61715	2.9514	22.8995	23.7838	22.9369	9.98064	16.635	10.7235	6.84033	6.56881	7.14202	4.92209	4.20468	5.97899
	BnaC02g17210D	AT1G67120	MDN1	rRNA processing; chloroplast envelope; rRNA processing; ribosomal large subunit export from nucleus; nucleus; ribosomal large subunit assembly; regulation of developmental growth; chloroplast envelope; embryo sac development; cytoplasm; ATPase; nucleus; rRNA processing; ribosomal large subunit assembly; ribosomal large subunit export from nucleus; preribosome, large subunit precursor; chloroplast…	up	3.13826	3.06154	3.49662	2.29641	2.88775	3.52075	5.98372	6.33443	5.77412	5.94037	7.4208	6.09041	2.32389	1.96646	2.29543	1.77474	2.28042	2.59943	10.6443	10.1302	12.1089	9.29341	8.93606	7.70267	4.90678	4.06908	3.27862	4.90344	6.17937	5.41979	9.8552	10.8426	9.50031	9.0898	8.36827	7.67251
	BnaC02g17560D	AT5G07830	GUS2	cell wall; unidimensional cell growth; beta-glucuronidase activity; plasma membrane; beta-glucuronidase activity; plant-type cell wall; beta-glucuronidase activity; unidimensional cell growth; plant-type cell wall; extracellular region; unidimensional cell growth	-	0.365535	0.124618	0.240663	0	0	1.30665	5.66285	6.79405	4.75731	7.23451	5.65439	10.1276	0	0.135346	0	1.08111	1.05092	0.298187	7.10654	5.10359	7.75722	1.55559	3.58595	2.10362	0.241229	0.63389	0.121679	0	0.899693	0.289988	3.23438	6.09742	2.1996	4.4807	4.49335	1.46064
	BnaC03g05920D	AT5G13500	HPAT3	Golgi trans cisterna; Golgi apparatus; hydroxyproline O-arabinosyltransferase activity; Golgi apparatus; transferase activity, transferring glycosyl groups; trans-Golgi network; biological_process; Golgi apparatus; Golgi trans cisterna; endosome; Golgi trans cisterna; Golgi trans cisterna; Golgi apparatus; trans-Golgi network	-	7.77049	9.59162	9.31461	9.49866	10.4317	12.1259	3.32083	3.39828	4.7502	3.71218	5.02671	4.71633	9.43831	9.4649	10.5608	8.96637	6.80111	9.77052	3.43814	3.61638	3.78396	3.26299	4.10063	2.51862	12.9969	11.1518	11.8271	6.53112	7.45237	7.78004	5.59204	6.25742	6.14314	4.29509	5.18767	3.65683
	BnaC03g07660D	AT5G16270	-	double-strand break repair; sister chromatid cohesion; synaptonemal complex assembly; sister chromatid cohesion; mitotic sister chromatid cohesion; nuclear mitotic cohesin complex; nucleus; mitotic sister chromatid cohesion; chromatin binding; mitotic sister chromatid cohesion; centromeric sister chromatid cohesion; nuclear meiotic cohesin complex; replication-born double-strand break repair via …	-	6.73694	5.87861	5.54439	7.0035	6.33784	6.45054	1.20797	2.07526	1.26949	2.30161	1.47819	0.862697	4.56221	5.73137	4.65716	4.03248	6.29156	4.51432	1.71517	1.77298	2.69226	0.945168	1.07528	1.66672	4.20777	4.67313	6.40738	5.92104	5.82333	4.83557	3.9398	2.42791	3.11285	2.19308	1.676	1.50378
	BnaC03g09160D	AT2G39560	-	biological_process; molecular_function	-	6.62724	4.26051	7.66691	5.06595	3.70646	8.52836	0.24445	0	0	0	0	0	3.93556	5.88927	4.53551	6.48024	2.09976	4.1705	0.220875	0.660925	0	0	0	0	1.4995	0.394032	2.08001	1.10945	2.09722	2.47856	0	0	0	0	0	0
	BnaC03g48550D	AT5G67488	-	biological_process; cellular_component; molecular_function	up	0	0	0.270246	0.152526	0	0.146727	37.6238	35.7525	31.1863	57.2728	59.0363	51.7786	0	0.151983	0	6.93713	5.22615	7.03166	32.878	38.3655	35.635	47.8357	39.7306	48.0314	0	0.284724	0	7.21513	5.3882	5.04733	41.8302	33.2203	35.4443	34.7043	30.5264	34.444
	BnaC03g49100D	AT5G65207	-	cellular response to hypoxia; cellular response to hypoxia; cellular response to hypoxia; molecular_function; cellular response to hypoxia; cellular_component	-	1.14718	3.05054	2.49244	8.95185	4.49112	7.87337	10.6632	13.5458	15.7371	76.9679	53.0097	70.4484	4.76872	7.39088	5.24588	20.9389	24.0293	12.072	134.352	132.94	161.738	81.5666	58.5206	73.0608	6.35931	4.29703	3.66595	24.4667	20.8943	16.3815	56.4934	42.9493	65.6486	64.4688	58.381	69.3948
	BnaC04g32770D	AT5G40640	-	chloroplast; plasma membrane	up	0.175343	0.269	0.216456	0.732999	1.66847	1.69231	5.88553	7.28488	7.44742	5.37898	3.93866	4.2437	0.863153	0.925166	1.38409	1.44465	1.3503	1.71644	8.79502	9.79252	7.50974	9.98756	7.65461	5.84425	1.51875	1.23148	1.31327	0.976012	3.99204	1.82573	8.46633	9.7089	10.0105	7.19201	7.8807	6.91221
	BnaC04g46350D	AT1G61275	U12	molecular_function; U12-type spliceosomal complex; mRNA splicing, via spliceosome; mRNA splicing, via spliceosome	-	3.55983	4.26859	5.94018	2.59998	5.20617	5.1339	0	0	0	0	0	0	6.71413	4.09064	5.21237	4.82343	6.35248	1.50204	0.14319	0	0	1.44663	0	2.11929	7.77685	4.85346	2.69688	2.01388	1.81279	2.92148	0	0	0	0	0	0
	BnaC04g51340D	AT2G47380	-	mitochondrion; mitochondrial respirasome; mitochondrion; mitochondrion; mitochondrial respirasome; mitochondrial respirasome	down	5.61594	7.65835	6.65542	5.84311	9.36443	10.6397	1.20836	0.614008	1.18524	0.555742	0.554502	2.92889	7.5769	4.36676	5.29924	6.88116	3.69049	6.87185	0	1.74244	2.16689	0.551527	0.183644	0	9.4507	9.15452	8.03853	7.89729	10.8277	3.56421	0	0	0	1.05907	0.172585	0
	BnaC05g00170D	AT1G01990	-	biological_process; chloroplast thylakoid membrane; chloroplast thylakoid membrane; chloroplast thylakoid membrane; chloroplast thylakoid membrane; chloroplast thylakoid membrane; molecular_function	-	9.02814	9.17367	5.90541	7.97301	12.6231	12.4478	2.87598	3.58936	5.19649	5.16319	1.91017	5.15943	8.91417	9.89829	10.0211	12.4839	8.88476	10.0428	4.445	4.63823	5.63238	4.43315	5.29104	2.4741	11.7225	15.1275	9.01582	9.96139	11.1827	8.51098	3.97095	5.10682	3.22785	3.75889	4.2698	4.97346
	BnaC05g46060D	AT4G19210	ATRLI2	ATP binding; eukaryotic translation initiation factor 3 complex; translational initiation; ATPase; translational initiation; iron ion binding; ribosomal subunit export from nucleus; ATP binding; transmembrane transporter activity; ribosomal small subunit binding; translational termination; translational termination; cytosol; translational initiation; ribosomal subunit export from nucleus	-	15.5568	15.7389	15.5297	13.3582	12.254	10.5959	2.00838	1.24118	2.30715	3.53663	2.78147	4.19374	12.0506	10.6486	10.8037	7.7277	10.7239	7.09986	1.81469	2.00572	1.7521	2.47751	2.39234	1.33082	16.0241	16.9304	16.1234	14.535	16.7131	12.8086	4.4644	7.13042	3.90898	7.45334	7.86898	7.79308
	BnaC05g46930D	AT3G04940	CYSD1	cytoplasm; cysteine biosynthetic process; cysteine synthase activity; pyridoxal phosphate binding; cysteine biosynthetic process from serine; cysteine biosynthetic process from serine; L-3-cyanoalanine synthase activity; cysteine synthase activity; cysteine biosynthetic process; chloroplast; cysteine biosynthetic process; cysteine synthase activity; cytosol; cysteine synthase activity; chloroplas…	-	0.152156	0.207492	0.200355	0.339238	0.165467	0.32634	36.2091	32.2732	28.8476	17.1148	15.6244	17.0612	0	0.0563387	0.0552214	0.32144	0.562436	0.496488	22.6594	27.9713	27.4171	5.03076	5.1746	7.15109	0.301239	0.527721	0.202598	28.2316	29.7106	29.272	21.9127	17.3906	15.794	17.9816	17.4413	13.797
	BnaC05g47480D	AT3G04080	APY1	nucleoside diphosphate catabolic process; dCTP phosphohydrolase activity; guanosine-diphosphatase activity; trans-Golgi network; endosome; Golgi medial cisterna; nucleoside diphosphate catabolic process; dUTP phosphohydrolase activity; nucleoside diphosphate catabolic process; uridine-diphosphatase activity; Golgi medial cisterna; nucleoside diphosphate catabolic process; trans-Golgi network; dTT…	-	0.12711	0	0	0.0708491	0	0.0681554	15.5893	16.3293	16.1629	10.3773	7.53027	12.554	0	0	0	0.161117	0.78309	0.388839	20.0168	16.49	17.5826	9.29993	12.4073	10.1801	0.0629131	0	0	4.54311	4.06713	4.53777	7.96994	4.94735	2.63884	3.83533	4.92188	3.39915
	BnaC05g47860D	AT3G03320	-	biological_process; molecular_function	up	0	0	0	0	0.084027	0	12.868	12.3339	13.6165	5.12298	7.09513	6.12017	0	0	0	0	0.19041	0.567282	9.82436	6.29304	9.48067	2.50412	2.27402	1.70456	0	0	0	2.35421	0.760716	1.5631	12.8015	14.679	15.9712	8.59711	11.1128	10.1176
	BnaC05g48140D	AT3G03600	RPS2	chloroplast; mitochondrial small ribosomal subunit; mitochondrial small ribosomal subunit; structural constituent of ribosome; structural constituent of ribosome; mitochondrial small ribosomal subunit; mitochondrial small ribosomal subunit; mitochondrial small ribosomal subunit; mitochondrial small ribosomal subunit; translation	-	0	0	0	0	0	0	9.06638	7.56853	10.1633	9.53087	7.92467	7.55411	0	0	0	0	0.86531	0.613807	16.6181	10.9725	12.6582	1.77349	3.34631	4.81136	0	0	0.100188	1.52837	3.08665	5.61114	7.0711	3.71891	7.78782	8.79766	7.7695	8.78876
	BnaC05g48150D	AT3G03590	SWIB4	nucleus; regulation of transcription by RNA polymerase II; regulation of transcription by RNA polymerase II; regulation of transcription by RNA polymerase II; chloroplast; regulation of transcription by RNA polymerase II; DNA-binding transcription activator activity, RNA polymerase II-specific	-	0	0	0	0.442153	0	0.141781	120.673	111.737	123.47	87.3963	71.0142	56.2389	0	0	0	5.36264	4.23547	4.52976	208.663	188.899	171.71	54.2733	52.2693	63.9122	0	0.275126	0.13203	19.8313	18.7111	16.0475	14.7642	15.3151	15.3944	18.6995	19.0149	17.1901
	BnaC06g10710D	AT1G55190	-	endoplasmic reticulum; Golgi apparatus; plasma membrane; membrane; vesicle-mediated transport; vesicle-mediated transport; Golgi apparatus; protein binding; endoplasmic reticulum; vacuolar membrane; vesicle-mediated transport; vacuolar membrane; vesicle-mediated transport	down	29.3464	37.8332	29.3472	39.1749	25.2091	31.8673	1.1143	2.83106	2.21197	1.95231	0.365241	1.56748	21.4468	25.4759	28.1927	24.3817	18.5353	17.3511	2.01366	3.44314	2.99732	0	1.57252	0	15.2574	12.9579	10.7128	17.3394	20.0303	24.7974	5.41757	1.25694	1.44686	0.930125	1.13679	0.795919
	BnaC06g21700D	AT1G76610	-	molecular_function; hydrotropism; nucleus	-	6.79558	4.79328	1.96707	7.05306	7.89974	5.40279	0.756299	1.281	1.23638	0.463777	0.115686	1.48944	2.30706	2.86326	1.9135	3.7128	3.32039	4.15765	0.820032	0.136322	0	0	0	0.112379	6.61098	3.04772	4.68021	2.60871	2.01866	1.81253	0.536234	1.62868	1.79785	0.662863	1.08019	0.972377
	BnaC07g34900D	AT4G17900	PLATZ11	nucleus; mitochondrion; biological_process	-	14.6503	11.321	12.1373	15.5151	13.1881	11.7831	3.67762	5.07224	3.52136	4.42983	2.81269	1.5122	7.8351	8.22723	6.46897	7.73744	8.52423	8.46532	2.46847	3.12502	1.13055	3.35712	3.19381	2.88843	13.3744	14.0578	9.83481	12.113	12.1198	13.2689	3.65052	5.43064	6.61184	3.53025	3.30163	4.80338
	BnaC08g30830D	AT3G12260	NDUFA6	mitochondrial respiratory chain complex I; cytosol; response to oxidative stress; mitochondrial respiratory chain complex I; mitochondrial respiratory chain complex I; mitochondrion; mitochondrion; mitochondrion; mitochondrial respiratory chain complex I; mitochondrion; mitochondrial respiratory chain complex I; mitochondrion; mitochondrial respiratory chain complex I	-	1.75001	1.67052	1.84349	3.12137	0.126874	2.75247	18.8271	14.9241	18.7131	11.0834	15.3208	6.04654	2.29726	3.88785	1.77835	3.40126	4.16879	5.28205	14.8339	17.1035	21.4725	3.3227	15.2222	3.02134	2.65625	3.76311	2.21365	1.23046	3.44585	2.49899	5.9803	7.24384	6.3184	3.74026	4.19485	8.60662
	BnaC08g39620D	AT1G14450	-	photorespiration; mitochondrion; mitochondrial respiratory chain complex I assembly; mitochondrial membrane; mitochondrial respiratory chain complex I assembly; mitochondrial respiratory chain complex I; mitochondrion; mitochondrial membrane; electron transport chain; mitochondrial respiratory chain complex I; extracellular region; respiratory chain complex I; mitochondrial membrane; photorespira…	down	8.96739	4.4159	9.51201	10.3668	5.5983	13.1782	0.428773	0	0	0.328665	1.63966	0.811941	5.44982	7.74748	5.96658	2.10492	4.91073	2.6416	1.35597	0.579641	0.384449	0	0	0	6.90421	7.25701	8.95515	4.47584	4.70041	4.14986	0	0	0	0	0	0
	BnaC08g43650D	AT1G04000	-	biological_process; nucleus; molecular_function	-	16.2915	16.7469	17.1509	30.238	20.9543	24.2995	0.213525	0.0904162	0.0872665	2.61876	3.26614	1.05128	7.8705	10.3803	8.64381	11.0064	14.5711	11.2323	0.0964663	0	0	0.812155	0.811279	0.793198	3.43824	4.99067	2.80789	9.5941	7.53117	8.3648	0.227092	0	2.23935	2.10539	1.37237	0.99136
	BnaC09g00310D	AT4G02940	ALKBH10B	vegetative to reproductive phase transition of meristem; vegetative to reproductive phase transition of meristem; oxidative RNA demethylation; RNA N6-methyladenosine dioxygenase activity; mRNA catabolic process; oxidative RNA demethylation; vegetative to reproductive phase transition of meristem; mRNA catabolic process; demethylase activity; mRNA catabolic process; mRNA binding; response to karri…	-	20.2483	19.915	17.2244	24.4366	21.7599	22.2905	0	0.0653042	0	0.531965	0.943605	0.175224	19.9286	20.6343	20.8103	18.1704	20.3124	21.0491	0	0.555963	0	0	0	0	16.6737	12.3674	17.4173	11.4091	18.5236	17.7694	6.50612	3.70859	7.38613	5.74465	8.0398	5.23247
	BnaC09g00440D	AT4G03070	AOP1	glucosinolate biosynthetic process; 2-oxoglutarate-dependent dioxygenase activity; glucosinolate biosynthetic process; dioxygenase activity; cytoplasm; glucosinolate biosynthetic process; glucosinolate biosynthetic process	-	9.01939	7.09004	7.50868	9.63906	7.29553	5.7554	0	0	0	0.147527	0.147198	0	7.90955	8.4456	7.95347	9.07038	7.43943	8.93859	0.0869506	0	0	0	0	0	4.64863	3.80036	4.16857	5.06634	8.71468	7.98319	1.36461	2.48679	1.81661	0.140571	0.962105	1.99335
	BnaC09g00760D	AT4G03510	RMA1	ER-associated misfolded protein catabolic process; ubiquitin-dependent protein catabolic process; ubiquitin protein ligase activity; endoplasmic reticulum; endoplasmic reticulum; ER-associated misfolded protein catabolic process; secretion by cell; ubiquitin-dependent protein catabolic process; ubiquitin-dependent protein catabolic process; ubiquitin-protein transferase activity; protein ubiquiti…	-	15.1296	12.9527	10.4544	12.7169	11.4594	13.8922	0	0	0	0.430504	0.381817	1.84345	9.46511	9.55748	8.21009	5.82064	7.08752	6.03303	0.563852	0.112481	0	0.94942	0	0	5.78978	6.03534	5.88913	12.5185	14.1578	10.5839	4.33607	2.6429	4.1449	2.05102	1.8717	1.82752
	BnaC09g00910D	AT4G03210	XTH9	xyloglucan:xyloglucosyl transferase activity; xyloglucan:xyloglucosyl transferase activity; extracellular region; plant-type secondary cell wall biogenesis; xyloglucan metabolic process; xyloglucan metabolic process; xylem development; cell wall biogenesis; xyloglucan metabolic process; hydrolase activity, hydrolyzing O-glycosyl compounds	-	13.6702	15.6626	16.3201	7.42665	4.42219	4.45358	1.45206	0.851356	1.0043	4.19531	2.90453	2.62277	32.8424	19.702	25.5285	7.67676	7.24918	9.21059	1.11017	1.20799	1.90286	0.0849691	0.254633	0	23.3815	25.0264	29.0311	1.52084	5.00439	4.11831	1.9007	2.3252	0.390475	1.87637	0.717897	0.638264
	BnaC09g02790D	AT5G28830	-	chloroplast; biological_process	-	16.6792	18.0357	14.0774	11.8769	9.0292	13.0012	0.758863	0.0803341	0.232607	5.30789	5.2235	4.52659	14.0661	12.4876	10.9599	11.6418	9.86819	13.5761	0.857096	1.88078	0.680416	2.6699	0.216245	0.5638	12.9467	10.6267	12.8408	10.0742	9.85623	5.68334	2.28672	3.40458	3.24976	2.49416	4.19994	2.43918
	BnaC09g05080D	AT5G60920	COB	anchored component of plasma membrane; anchored component of membrane; plant-type cell wall cellulose biosynthetic process; anchored component of plasma membrane; multidimensional cell growth; plant-type cell wall cellulose biosynthetic process; cellulose microfibril organization; response to salt stress; molecular_function; anchored component of membrane; anchored component of membrane; external…	-	34.4813	38.2637	35.2874	30.6068	32.4356	27.9178	11.8522	12.7236	11.9165	11.4309	12.4267	12.4758	35.9754	33.9931	33.1781	31.0316	28.2001	27.5306	11.9158	12.487	13.2712	14.2225	14.63	14.0146	62.3782	60.1842	61.6373	30.4063	29.9694	27.2864	14.4398	15.0185	13.2275	8.90043	10.133	9.22093
	BnaC09g06000D	AT5G63610	HEN3	cyclin-dependent protein serine/threonine kinase activity; protein phosphorylation; protein binding; protein phosphorylation; RNA polymerase II CTD heptapeptide repeat kinase activity; mediator complex; protein phosphorylation; cyclin-dependent protein serine/threonine kinase activity; nucleus; kinase binding; nucleus; RNA polymerase II CTD heptapeptide repeat kinase activity; RNA polymerase II C…	-	7.47272	10.8938	11.896	10.7549	10.0671	9.98714	2.95177	3.65827	2.29504	5.46335	3.96448	4.47167	8.54063	9.29188	8.31827	10.0375	8.31422	8.46148	6.1148	3.89306	4.58319	3.17648	4.86899	2.88838	8.44612	7.60118	7.12837	6.46968	9.47084	9.6224	3.5732	4.18604	3.37252	3.73341	3.75318	4.31963
	BnaC09g08510D	AT2G13290	-	beta-1,4-mannosylglycoprotein 4-beta-N-acetylglucosaminyltransferase activity; protein N-linked glycosylation; protein N-linked glycosylation; Golgi apparatus; N-acetylglucosamine metabolic process; transferase activity, transferring glycosyl groups; beta-1,4-mannosylglycoprotein 4-beta-N-acetylglucosaminyltransferase activity; Golgi apparatus; protein N-linked glycosylation; transferase activity…	-	22.1331	21.5018	24.0501	25.6355	26.0807	29.4872	5.17352	8.35835	5.59498	8.11428	7.12219	6.87281	20.3003	20.8875	18.4595	19.6929	18.6113	21.9529	7.8389	8.03399	5.85191	15.5605	10.1609	13.0685	30.7589	27.5195	25.6123	24.6363	28.9832	23.8437	9.48074	11.1411	8.95942	12.3823	9.43536	7.73179
	BnaC09g08710D	AT2G14750	AKN1	hydrogen sulfide biosynthetic process; plastid; regulation of glucosinolate biosynthetic process; adenylylsulfate kinase activity; regulation of glucosinolate biosynthetic process; plastid; identical protein binding; adenylylsulfate kinase activity; chloroplast; chloroplast; sulfate assimilation; hydrogen sulfide biosynthetic process; male gamete generation; phosphorylation; adenylylsulfate kinas…	up	0.210478	0.287025	0.207864	0	0.228891	0	3.7136	4.83257	5.25651	4.23513	5.4726	3.15592	0.460496	1.169	0.534716	0.8893	0.25934	0.515096	6.21986	5.30597	5.11638	7.02798	13.4214	8.61356	0.069451	0	0	0.575517	0.777078	1.33582	17.0183	18.7901	13.1088	7.93854	5.04526	4.85222
	BnaC09g12810D	AT1G63660	-	pyrophosphatase activity; cytosol; GMP synthase (glutamine-hydrolyzing) activity; cytosol; cytosol; GMP synthase activity; GMP biosynthetic process; GMP biosynthetic process; GMP biosynthetic process; cytoplasm; GMP biosynthetic process; GMP biosynthetic process; GMP biosynthetic process; GMP biosynthetic process; GMP biosynthetic process; cytoplasm	up	0.856114	0.645178	1.15697	1.05483	2.30302	2.36769	8.60923	7.9315	8.36842	15.1157	16.7281	18.8143	1.18298	0.750772	0.883058	0.913819	2.27627	1.59892	6.41237	6.65806	7.51063	4.51359	6.05584	4.49467	1.42732	1.07831	1.34991	0.897637	1.33084	0.697049	16.0853	20.3353	15.0889	10.4517	14.6226	13.3376
	BnaC09g13030D	AT1G62790	LTPG7	anchored component of membrane; anchored component of membrane	-	0	0.339229	0.109187	0	0	0	2.71192	3.26372	3.9667	8.97144	8.62393	9.40587	0.241889	0.614054	0.601876	1.12112	0	2.97626	9.41459	12.6064	5.88697	1.08578	5.96535	1.80274	0	0.115036	0	0.12956	0	0	4.35163	3.79092	6.18722	1.66798	3.56754	2.03902
	BnaC09g14790D	AT1G60230	-	RNA methyltransferase activity; rRNA base methylation; tRNA methylation; tRNA methylation; tRNA methylation; rRNA base methylation; RNA methyltransferase activity; chloroplast; rRNA base methylation	-	1.9854	1.64642	2.11972	0.657996	0.875305	0.517892	7.06595	7.62677	4.02028	8.44293	6.83464	8.65788	0.763093	1.01329	1.46058	1.83642	2.18184	0.853572	5.57079	4.80731	3.97523	8.22081	3.369	3.91153	0.902998	1.2283	1.33965	0.691692	0	3.3204	2.55408	3.87869	3.92317	2.8334	3.56189	2.42457
	BnaC09g15080D	AT1G59700	GSTU16	toxin catabolic process; nucleus; glutathione metabolic process; cytoplasm; cytosol; toxin catabolic process; cytoplasm; toxin catabolic process; toxin catabolic process; toxin catabolic process; glutathione metabolic process; cytoplasm; glutathione transferase activity	-	0.0714373	0	0.21165	0.159272	0.0776868	0.153217	4.24236	3.98333	3.54303	6.29166	3.66782	7.0555	0	0.396765	0	1.6299	1.05625	1.66085	7.41644	3.65715	10.0884	3.64815	2.24259	0.75371	0	0.0743295	0	1.33943	2.28578	1.70019	3.92339	5.09753	3.67541	0.808313	1.44894	0
	BnaC09g15600D	AT1G58080	ATATP-PRT1	ATP phosphoribosyltransferase activity; chloroplast stroma; histidine biosynthetic process; chloroplast stroma; histidine biosynthetic process; histidine biosynthetic process; histidine biosynthetic process; histidine biosynthetic process; histidine biosynthetic process; chloroplast; histidine biosynthetic process; chloroplast; histidine biosynthetic process; ATP phosphoribosyltransferase activit…	up	0.0533812	0.0545961	0.105436	0	0.116102	0.0572452	18.1246	22.4115	20.4478	24.5108	24.3506	27.1962	0.11679	0.355777	0.581202	0.676629	2.10475	3.33127	18.8051	14.2229	14.5826	10.9042	11.3638	9.36971	0.105684	0.111085	0	1.87665	1.97081	1.58807	16.662	15.6817	14.5995	13.2378	14.4198	12.4046
	BnaC09g24180D	AT4G11180	DP1	phenylpropanoid biosynthetic process; phenylpropanoid biosynthetic process; lignan biosynthetic process; lignan biosynthetic process; phenylpropanoid biosynthetic process; lignan biosynthetic process; phenylpropanoid biosynthetic process; extracellular region; lignan biosynthetic process	down	2.32318	2.05204	3.23291	0.941747	0.803859	4.18998	0.136328	0.115455	0	0.522492	0.417061	0	9.12588	10.4397	11.4974	10.1727	6.63578	10.4664	1.10862	0.860049	0.366705	0	0	0	3.86771	10.3282	4.95638	7.30106	4.54845	5.90608	0.0966596	0	0	0	0.0973559	0
	BnaC09g27730D	AT5G51330	SWI1	female meiosis sister chromatid cohesion; reciprocal meiotic recombination; male meiosis sister chromatid cohesion; male meiosis sister chromatid cohesion; reciprocal meiotic recombination; female meiosis sister chromatid cohesion; female meiosis sister chromatid cohesion; nucleus; reciprocal meiotic recombination; male meiosis sister chromatid cohesion; female meiosis sister chromatid cohesion; …	-	4.34716	3.74408	1.35573	2.80562	5.22508	4.17111	14.4735	13.0079	10.8647	20.83	16.0395	13.8716	2.50288	1.27075	2.98932	2.32009	1.69147	4.19946	7.73981	22.0951	13.507	8.31376	17.0585	7.6808	1.35892	5.23734	1.82788	2.68118	9.01026	0.816798	8.58659	7.63306	14.0432	7.5508	12.0234	10.1271
