# Supplementary material for: Identification of environment-insensitive genes for oil content by combination of transcriptome and genome-wide association analysis in rapeseed
Source: Biotechnol Biofuels Bioprod. 2024 Feb 22;17:29. doi: 10.1186/s13068-024-02480-x (PMC10882896; doi:10.1186/s13068-024-02480-x)
Supplement: Supplementary file 11 — Additional file 11: Table S5. Primers information of qRT‒PCR. [file 13068_2024_2480_MOESM11_ESM.xlsx]

## Sheet: Sheet1
Table S5: Primers information of qRT‒PCR.
Gene ID	symbol	Forward.primer	Reverse.primer	product length
BnaA01g28710D	NAC2	TCTCATCGACAACAAACCAAAC	CGACATAGTACCCAGTCATCAA	93
BnaA02g13100D	LDAP1	GGTGACTAACATGACCAAGACTGG	TTCTTTTGCGCTGCATCTTGT	111
BnaA02g30470D	KAT5	CATCACGTCCGGTAATTTTCTC	ACGACTTGCAATAACAGAACAC	138
BnaA03g02680D	NAC082	CAGTATGGTGCTCCGTTTAATG	GAGTGTGAGCTGCATCATTTAG	250
BnaA04g01810D	SHP1	ATGAGTACGCTAACAACAGGAA	GCATCAGGTTCCAATGTTTCAT	96
BnaA05g02350D	SMOS1	GAATGCTAATCAGAAACCGGTC	TGCTTTTCTGAAGAGACAAAGC	80
BnaA06g05440D	MYB61	CCTCTCCAACTAACCAAGACTT	GAGGAGAAGAGTCAGGTGTAAC	123
BnaA06g37380D	MYB4	TCAATCCTCTTCCACTACACAC	CCTTTGTTTGTGTGAGCTTTCT	256
BnaA07g33810D	AGL67	GTACTCTTACTCGTGTGGTTCA	GCTCCCAGCCTTCAATATTTTC	102
BnaA07g35160D	LPEAT1	ACGGTTACCTGTATACTACCCT	ATCCGACAGTATCATGTTACCC	109
BnaA08g22650D	MAGL2	TAATTTTCAGAGAAGGTCGCCT	GAGTTTCCGGTAGCTATTACGA	85
BnaA08g25040D	APA1	ACTTCTCGATTGCGTGTCTTTT	GGCGGATTTTCCATTCTTCT	200
BnaA09g00980D	BZIP10	GGATGCTTTCAAATCGAGAGTC	TAACCTGTGTTTCGAGATCACA	81
BnaA09g02880D	EMB1276	AATGATGTAGTCGTCGCGGG	GCAATGCCACGCTCAAAACT	245
BnaA09g03340D	ACLB-1	GTTGTGGCGATTATAGCAGAAG	CTGCAAACAAAACCCAAATCAC	156
BnaA09g05840D	ARF2	TTGGTATTTTTGTAACGCAGGG	TGCTAATAACCTAAGTGCCCAA	170
BnaA09g06240D	PEX14	AACAGAAGAACCCTAGATCTGC	ACTTGTTTCGTTTTGGATACCG	80
BnaA09g32110D	LTP5	GCAGAGTCAGGTGAATATGAGA	GAGGAATACATAACACAGATGAGC	206
BnaA09g52630D	IDD1	CTCTCTCACCCAAAACTCTCAT	CTCGCACTTAAACTTCTTCTCG	275
BnaA10g15820D	MAGL16	GATCAAGATCTATCCGGGGATG	GTAAACCATGTGCTACGAAACA	261
BnaA10g21780D	PAS2	CAGGTTTTGTACTTTGCGGTAA	CTCTGGGAAGCTGTATAGGATG	216
BnaC01g33010D	bHLH121	ATACCAGCAGAGATTAAGGTCG	GGTATTAGGAGGCATATAGGGC	220
BnaC02g13540D	GPT1	TTCCGTACTCCTGTCCAGCC	TCCAGAAGCATCCCAAACCAA	100
BnaC02g38800D	KAT5	TCAACCACAGCAGTAGGCAAT	GGCGTAAGCTGGACCGATAC	170
BnaC03g07750D	CAC1	CTGCTTCCGTCACCCAAACG	GAAACTCTGCGAGGGAGACG	73
BnaC03g14230D	LTP4.4	GTTTTAACCACGGCGATGATTA	GAGAACATTTCTGCAAGTCGTT	85
BnaC03g61760D	BLH2	TCACAAACTTCAATGACAGCTG	TGTCGGATGATGATCTTAGACG	97
BnaC04g47990D	OXS2	GTCGTTGCCAGATATCAAGAAC	CACATGTCCCCTCTTCTACAAG	222
BnaC04g52380D	SWC4	GTGGATGATAGCTACCCGTTAA	CGAGATTTCTTCTCCTGGGTTA	118
BnaC05g45860D	LACS6	TGGTCGCTGTTGTATCGGTT	CTCAAAGCCTCTCAAAGTGTCC	149
BnaC05g46370D	ACBP4	GGAAAACCACCGGTTTCACG	AACAGGTAGCATGTGAGCCC	247
BnaC05g47870D	LCAT3	TCAGTTGCGAGTGTAGGAGT	TGAGTGCTTCCGTTTAGCTTT	120
BnaC06g26980D	4CL3	GATTGCACAAGGTCTTCTTTGT	CAAATGTTGCGACAAAGGATCT	181
BnaC07g29090D	PEX4	CGAAATTCGCGTCCTTTCATAT	TTCACATGGATCGATTAAACGC	146
BnaC08g22920D	LTP5	CCAACTGTAACAAAGTCAGGTG	GAAGTGAAGCATACGGAAACAA	266
BnaC09g02690D	ACLB-2	TCATCAACTTTGCGTCTTTCAG	CTTCTGCTATAATCGCCACAAC	93
BnaC09g10800D	KASIII	GGGACTTGTCTCAGCTGCTT	CAAGCCTGAACAACCACAGC	156
BnaC09g11660D	DAL1	AGGGACGCTGAAGTTCTCAAA	CTGCCACAATGAAAGGCAGG	106
BnaC09g20830D	CP5	GTGATATTCGGAGTAGCGAGAA	ATTTGAATTGCCTCACATCACC	116
BnaC08g43450D	BnEF	ATCAACGAGCCCAAGAGG	TCCCAACACGACCCACT	Nesi et al. 2009
Nesi N, Lucas MO, Auger B, et al. The promoter of the Arabidopsis thaliana BAN gene is active in proanthocyanidin-accumulating cells of the Brassica napus seed coat. Plant Cell Rep. 2009;28(4):601-617.
