# Supplementary material for: Identification of environment-insensitive genes for oil content by combination of transcriptome and genome-wide association analysis in rapeseed
Source: Biotechnol Biofuels Bioprod. 2024 Feb 22;17:29. doi: 10.1186/s13068-024-02480-x (PMC10882896; doi:10.1186/s13068-024-02480-x)
Supplement: Supplementary file 12 — Additional file 12: Table S6. The detailed information of additive affect between haplotypes in 50 resequenced accessions. [file 13068_2024_2480_MOESM12_ESM.xlsx]

## Sheet: Sheet1
Chr.	Haploytpe diversity group		No.of accessions	oil content(%)
				GH-2012	Field-2013	Field-2014
A08	BnAPA1-A08-Hap1	AA	3/50	46.94±2.53▲	40.98±2.42▲	38.38±2.78▲
A10	BnPAS2-A10-Hap1	CC	11/50	44.53±3.15▲	38.8±3.5▲	38.56±3.01▲
A09	BnBZIP10-A09-Hap1	CTCAGAC	4/50	47.23±1.68▲	41.74±1.98▲	38.28±2.12▲
C05	BnLCAT3-C05-Hap1	TTCGGGA	8/50	46.93±2.72▲	40.96±0.41	38.23±0.36
C09	BnKASIII-C09-Hap1	CGACACTTGCAG	11/50	45.56±2.88▲	40.54±3.61▲	38.81±2.31▲

## Sheet: Sheet2
Additional file 12: Table S6. The detailed information of additive affect between haplotypes in 50 resequenced accessions.
Genes additive effect analysis				Haploytpe diversity group		No.of accessions	oil content (%)
Interaction genes	Interaction SNPs	Interaction Model Wald p-value	Environment				GH-2012	Field-2013	Field-2014
BZIP10+KAS3	chrA09:561443+chrC09:7349340	0.00112221	GH-2012	BnBZIP10-A09_Hap1+BnKASIII-C09_Hap1	CTCAGACCGACACTTGCAG	2/50	47.79±0.41	42.98±1.23	39.6±1.25
	chrA09:561443+chrC09:7349368	0.00112221		BnBZIP10-A09_Hap1	CTCAGAC	6/50	46.50±1.72	41.33±1.8	39.56±2.52
	chrA09:561459+chrC09:7349340	0.00112221		BnKASIII-C09_Hap1	CGACACTTGCAG	9/50	46.08±1.75	40.99±2.61	39.30±1.92
	chrA09:561459+chrC09:7349368	0.00112221
APA1+KAS3	chrA08:17339336+chrC09:7349340	0.000950279	GH-2012	BnAPA1-A08_Hap1+BnKASIII-C09_Hap1	AACGACACTTGCAG	3/50	46.35±1.67	42.95±1.78	40.7±1.98
	chrA08:17339336+chrC09:7349368	0.000950279		BnAPA1-A08_Hap1	AA	5/50	44.94±2.21	41.38±2.45	39.67±20
	chrA08:17343268+chrC09:7349340	0.00365211		BnKASIII-C09_Hap1	CGACACTTGCAG	11/50	46.08±1.75	40.99±2.61	39.30±1.92
	chrA08:17343268+chrC09:7349368	0.00365211
APA1+PAS2	chrA08:17339336+chrA10:14872397	0.00703258	GH-2012	BnAPA1-A08_Hap1+BnPAS2-A10_Hap1	AACC	2/50	47.44±0.78	44.2±0.25	42.08±0.47
	chrA08:17343268+chrA10:14872397	0.00703258		BnAPA1-A08_Hap1	AA	5/50	44.94±2.21	41.38±2.45	39.67±2.0
				BnPAS2-A10_Hap1	CC	11/50	45.74±2.46	40.58±3.42	39.4±2.8
